# Supplementary material for: 5-Bromo-3-cyclo­hexyl­sulfinyl-2,4,6-trimethyl-1-benzo­furan
Source: Acta Crystallogr Sect E Struct Rep Online. 2014 Feb 15;70(Pt 3):o310. doi: 10.1107/S1600536814003171 (PMC3998487; doi:10.1107/S1600536814003171)
Supplement: Supplementary file 1 [file e-70-0o310-sup1.cif]

##############################################################################
#                                                                            #
# This CIF contains the data in a paper accepted for publication in          #
# Acta Crystallographica Section E. It conforms to the requirements of       #
# Notes for Authors for Acta Crystallographica Section E, and has been       #
# peer reviewed under the auspices of the IUCr Commission on Journals.       #
#                                                                            #
# Full details of the Crystallographic Information File format               #
# are given in the paper "The Crystallographic Information File (CIF):       #
# a New Standard Archive File for Crystallography" by S. R. Hall, F. H.      #
# Allen and I. D. Brown [Acta Cryst. (1991), A47, 655-685].                  #
#                                                                            #
# The current version of the core CIF dictionary is obtainable from          #
# ftp://ftp.iucr.org/pub/cif_core.dic.                                       #
#                                                                            #
# Software is freely available for graphical display of the structure(s)     #
# in this CIF. For information consult the CIF software page                 #
# http://www.iucr.org/resources/cif/software.                                #
#                                                                            #
# This file may be used for bona fide research purposes within the           #
# scientific community so long as proper attribution is given to the journal # 
# article from which it was obtained.                                        #
#                                                                            #
##############################################################################
data_I
_database_code_depnum_ccdc_archive 'CCDC 986409'
_audit_creation_method     'form.cif (version 2.0)'
_journal_data_validation_number     ?
_journal_date_recd_electronic     2014-02-02
_journal_date_accepted     2014-02-12
_journal_name_full     'Acta Crystallographica, Section E'
_journal_year     2014
_journal_volume     70
_journal_issue      3
_journal_page_first     o310
_journal_page_last     o310
_journal_paper_category     QO
_journal_paper_doi     10.1107/S1600536814003171
_journal_coeditor_code     GG2135
_publ_contact_author_name     'Prof. Uk Lee'
_publ_contact_author_address
;
 Department of Chemistry, Pukyong National University, 599-1 Daeyeon 3-dong
 Nam-gu, Busan 608-737, Republic of Korea
;
_publ_contact_author_email     'uklee@pknu.ac.kr'
_publ_contact_author_fax     '+82-51-629-5583'
_publ_contact_author_phone     '+82-51-629-5596'
_publ_section_title
;
5-Bromo-3-cyclohexylsulfinyl-2,4,6-trimethyl-1-benzofuran
;
loop_
    _publ_author_name
    _publ_author_address
    'Choi, Hong Dae'
;
Department of Chemistry, Dongeui University, San 24 Kaya-dong
Busanjin-gu, Busan 614-714, Republic of Korea
;
    'Seo, Pil Ja'
;
Department of Chemistry, Dongeui University, San 24 Kaya-dong
Busanjin-gu, Busan 614-714, Republic of Korea
;
    'Lee, Uk'
;
Department of Chemistry, Pukyong National University,
599-1 Daeyeon 3-dong
Nam-gu, Busan 608-737, Republic of Korea
;
_publ_section_synopsis     .
_chemical_name_systematic
;
5-Bromo-3-cyclohexylsulfinyl-2,4,6-trimethyl-1-benzofuran
;
_chemical_name_common     ?
_chemical_formula_moiety     'C17 H21 Br O2 S'
_chemical_formula_sum     'C17 H21 Br O2 S'
_chemical_formula_iupac     'C17 H21 Br O2 S'
_chemical_formula_weight     369.31
_chemical_melting_point_gt     450
_chemical_melting_point_lt     451
_symmetry_cell_setting     triclinic
_symmetry_space_group_name_H-M     'P -1'
_symmetry_space_group_name_Hall     '-P 1'
loop_
    _symmetry_equiv_pos_as_xyz
    'x, y, z'
    '-x, -y, -z'
_cell_length_a     5.9051(4)
_cell_length_b     11.7060(9)
_cell_length_c     12.7906(10)
_cell_angle_alpha     65.839(4)
_cell_angle_beta     85.795(4)
_cell_angle_gamma     83.394(4)
_cell_volume     801.01(10)
_cell_formula_units_Z     2
_cell_measurement_reflns_used     6652
_cell_measurement_theta_min     3.07
_cell_measurement_theta_max     28.36
_cell_measurement_temperature     173(2)
_exptl_crystal_description     'Block'
_exptl_crystal_colour     'colourless'
_exptl_crystal_size_max     0.38
_exptl_crystal_size_mid     0.29
_exptl_crystal_size_min     0.28
_exptl_crystal_density_diffrn     1.531
_exptl_crystal_density_meas     ?
_exptl_crystal_density_method     'not measured'
_exptl_crystal_F_000     380
_exptl_absorpt_coefficient_mu     2.698
_exptl_absorpt_correction_type     multi-scan
_exptl_absorpt_process_details     '(<i>SADABS</i>; Bruker, 2009)'
_exptl_absorpt_correction_T_min     0.4287
_exptl_absorpt_correction_T_max     0.5198
_exptl_special_details
;
;
_diffrn_ambient_temperature     173(2)
_diffrn_radiation_type     MoK\a
_diffrn_radiation_wavelength     0.71073
_diffrn_radiation_source     'rotating anode'
_diffrn_radiation_monochromator     'graphite multilayer'
_diffrn_measurement_device_type     'Bruker SMART APEXII CCD'
_diffrn_measurement_method     '\f and \w scans'
_diffrn_detector_area_resol_mean     10.0
_diffrn_reflns_number     14547
_diffrn_reflns_av_R_equivalents     0.0379
_diffrn_reflns_av_sigmaI/netI     0.0357
_diffrn_reflns_theta_min     3.07
_diffrn_reflns_theta_max     28.46
_diffrn_reflns_theta_full     28.46
_diffrn_measured_fraction_theta_max     0.985
_diffrn_measured_fraction_theta_full     0.985
_diffrn_reflns_limit_h_min     -7
_diffrn_reflns_limit_h_max     7
_diffrn_reflns_limit_k_min     -15
_diffrn_reflns_limit_k_max     15
_diffrn_reflns_limit_l_min     -17
_diffrn_reflns_limit_l_max     17
_diffrn_standards_number     0
_diffrn_standards_interval_count     ?
_diffrn_standards_interval_time     ?
_diffrn_standards_decay_%     ?
_refine_special_details
;
 Refinement of F^2^ against ALL reflections.  The weighted R-factor wR and
 goodness of fit S are based on F^2^, conventional R-factors R are based
 on F, with F set to zero for negative F^2^. The threshold expression of
 F^2^ > 2sigma(F^2^) is used only for calculating R-factors(gt) etc. and is
 not relevant to the choice of reflections for refinement.  R-factors based
 on F^2^ are statistically about twice as large as those based on F, and R-
 factors based on ALL data will be even larger.
;
_reflns_number_total     3981
_reflns_number_gt     3419
_reflns_threshold_expression     I>2\s(I)
_refine_ls_structure_factor_coef     Fsqd
_refine_ls_matrix_type     full
_refine_ls_R_factor_all     0.0456
_refine_ls_R_factor_gt     0.0378
_refine_ls_wR_factor_gt     0.0877
_refine_ls_wR_factor_ref     0.0908
_refine_ls_goodness_of_fit_ref     1.046
_refine_ls_restrained_S_all     1.049
_refine_ls_number_reflns     3981
_refine_ls_number_parameters     203
_refine_ls_number_restraints     4
_refine_ls_hydrogen_treatment     constr
_refine_ls_weighting_scheme     calc
_refine_ls_weighting_details
              'w=1/[\s^2^(Fo^2^)+(0.0292P)^2^+1.0109P] where P=(Fo^2^+2Fc^2^)/3'
_atom_sites_solution_hydrogens     difmap
_atom_sites_solution_primary     direct
_atom_sites_solution_secondary     difmap
_refine_ls_shift/su_max     0.001
_refine_ls_shift/su_mean     0.000
_refine_diff_density_max     1.282
_refine_diff_density_min     -0.884
_refine_ls_extinction_method     none
_refine_ls_extinction_coef     ?
loop_
    _atom_type_symbol
    _atom_type_description
    _atom_type_scat_dispersion_real
    _atom_type_scat_dispersion_imag
    _atom_type_scat_source
    'C' 'C' 0.0033 0.0016
                         'International Tables Vol C Tables 4.2.6.8 and 6.1.1.4'
    'H' 'H' 0.0000 0.0000
                         'International Tables Vol C Tables 4.2.6.8 and 6.1.1.4'
    'O' 'O' 0.0106 0.0060
                         'International Tables Vol C Tables 4.2.6.8 and 6.1.1.4'
    'S' 'S' 0.1246 0.1234
                         'International Tables Vol C Tables 4.2.6.8 and 6.1.1.4'
    'Br' 'Br' -0.2901 2.4595
                         'International Tables Vol C Tables 4.2.6.8 and 6.1.1.4'
_computing_data_collection     '<i>APEX2</i> (Bruker, 2009)'
_computing_cell_refinement     '<i>SAINT</i> (Bruker, 2009)'
_computing_data_reduction     '<i>SAINT</i> (Bruker, 2009)'
_computing_structure_solution     '<i>SHELXS97</i> (Sheldrick, 2008)'
_computing_structure_refinement     '<i>SHELXL97</i> (Sheldrick, 2008)'
_computing_molecular_graphics
;
<i>ORTEP-3 for Windows</i> (Farrugia, 2012) and
<i>DIAMOND</i> (Brandenburg, 1998)
;
_computing_publication_material     '<i>SHELXL97</i> (Sheldrick, 2008)'
loop_
    _atom_site_type_symbol
    _atom_site_label
    _atom_site_fract_x
    _atom_site_fract_y
    _atom_site_fract_z
    _atom_site_U_iso_or_equiv
    _atom_site_adp_type
    _atom_site_calc_flag
    _atom_site_refinement_flags
    _atom_site_occupancy
    _atom_site_symmetry_multiplicity
    _atom_site_disorder_assembly
    _atom_site_disorder_group
    Br Br1 -0.27560(5) 0.86915(3) 0.02612(2) 0.03843(10) Uani d . 1 2 . .
    S S1 0.58237(11) 0.47281(6) 0.18104(6) 0.03238(15) Uani d DU 1 2 . .
    O O1 0.4834(3) 0.69082(15) 0.35369(15) 0.0281(4) Uani d . 1 2 . .
    O O2A 0.8063(4) 0.4118(2) 0.2215(2) 0.0408(6) Uani d PDU 0.863(5) 1 . .
    O O2B 0.637(2) 0.5186(11) 0.0592(3) 0.036(3) Uani d PDU 0.137(5) 1 . .
    C C1 0.4916(4) 0.5828(2) 0.2422(2) 0.0231(5) Uani d . 1 2 . .
    C C2 0.2955(4) 0.6766(2) 0.2109(2) 0.0222(4) Uani d . 1 2 . .
    C C3 0.1240(4) 0.7157(2) 0.1289(2) 0.0232(5) Uani d . 1 2 . .
    C C4 -0.0359(4) 0.8119(2) 0.1324(2) 0.0264(5) Uani d . 1 2 . .
    C C5 -0.0339(4) 0.8713(2) 0.2086(2) 0.0290(5) Uani d . 1 2 . .
    C C6 0.1401(4) 0.8330(2) 0.2854(2) 0.0290(5) Uani d . 1 2 . .
    H H6 0.1498 0.8709 0.3377 0.035 Uiso calc R 1 2 . .
    C C7 0.2994(4) 0.7378(2) 0.2837(2) 0.0246(5) Uani d . 1 2 . .
    C C8 0.5969(4) 0.5962(2) 0.3264(2) 0.0273(5) Uani d . 1 2 . .
    C C9 0.1167(4) 0.6589(2) 0.0433(2) 0.0292(5) Uani d . 1 2 . .
    H H9A -0.0024 0.6006 0.0669 0.044 Uiso calc R 1 2 . .
    H H9B 0.2647 0.6131 0.0395 0.044 Uiso calc R 1 2 . .
    H H9C 0.0829 0.7257 -0.0323 0.044 Uiso calc R 1 2 . .
    C C10 -0.2122(5) 0.9752(2) 0.2065(3) 0.0404(7) Uani d . 1 2 . .
    H H10A -0.1816 1.0035 0.2660 0.061 Uiso calc R 1 2 . .
    H H10B -0.3633 0.9438 0.2210 0.061 Uiso calc R 1 2 . .
    H H10C -0.2078 1.0457 0.1313 0.061 Uiso calc R 1 2 . .
    C C11 0.8011(5) 0.5326(3) 0.3952(2) 0.0345(6) Uani d . 1 2 . .
    H H11A 0.8868 0.4773 0.3628 0.052 Uiso calc R 1 2 . .
    H H11B 0.7535 0.4826 0.4745 0.052 Uiso calc R 1 2 . .
    H H11C 0.8980 0.5958 0.3938 0.052 Uiso calc R 1 2 . .
    C C12 0.3727(4) 0.3601(2) 0.2543(2) 0.0236(5) Uani d . 1 2 . .
    H H12 0.2168 0.4061 0.2405 0.028 Uiso calc R 1 2 . .
    C C13 0.4062(5) 0.2963(3) 0.3826(2) 0.0361(6) Uani d . 1 2 . .
    H H13A 0.3831 0.3599 0.4157 0.043 Uiso calc R 1 2 . .
    H H13B 0.5643 0.2562 0.3976 0.043 Uiso calc R 1 2 . .
    C C14 0.2387(6) 0.1967(3) 0.4400(2) 0.0447(7) Uani d . 1 2 . .
    H H14A 0.2694 0.1530 0.5228 0.054 Uiso calc R 1 2 . .
    H H14B 0.0811 0.2381 0.4320 0.054 Uiso calc R 1 2 . .
    C C15 0.2590(6) 0.1012(3) 0.3867(3) 0.0442(7) Uani d . 1 2 . .
    H H15A 0.1432 0.0407 0.4226 0.053 Uiso calc R 1 2 . .
    H H15B 0.4116 0.0538 0.4016 0.053 Uiso calc R 1 2 . .
    C C16 0.2251(5) 0.1658(3) 0.2582(2) 0.0380(6) Uani d . 1 2 . .
    H H16A 0.0671 0.2061 0.2437 0.046 Uiso calc R 1 2 . .
    H H16B 0.2464 0.1021 0.2251 0.046 Uiso calc R 1 2 . .
    C C17 0.3923(5) 0.2649(2) 0.1994(2) 0.0312(5) Uani d . 1 2 . .
    H H17A 0.3592 0.3091 0.1169 0.037 Uiso calc R 1 2 . .
    H H17B 0.5499 0.2237 0.2064 0.037 Uiso calc R 1 2 . .
loop_
    _atom_site_aniso_label
    _atom_site_aniso_U_11
    _atom_site_aniso_U_22
    _atom_site_aniso_U_33
    _atom_site_aniso_U_12
    _atom_site_aniso_U_13
    _atom_site_aniso_U_23
    Br1 0.02588(14) 0.03838(16) 0.03727(16) 0.00417(10) -0.00621(10)
                                                                    -0.00237(11)
    S1 0.0252(3) 0.0267(3) 0.0457(4) -0.0040(2) 0.0114(3) -0.0168(3)
    O1 0.0262(9) 0.0269(8) 0.0338(9) -0.0042(7) -0.0043(7) -0.0140(7)
    O2A 0.0242(10) 0.0408(13) 0.0592(16) 0.0009(8) 0.0026(9) -0.0238(11)
    O2B 0.036(8) 0.037(7) 0.0463(14) -0.002(5) 0.009(2) -0.029(5)
    C1 0.0189(11) 0.0204(10) 0.0280(11) -0.0024(8) 0.0018(9) -0.0082(9)
    C2 0.0185(11) 0.0198(10) 0.0274(11) -0.0033(8) 0.0016(9) -0.0086(9)
    C3 0.0201(11) 0.0214(10) 0.0247(11) -0.0036(8) 0.0019(9) -0.0059(9)
    C4 0.0201(11) 0.0221(10) 0.0294(12) -0.0022(8) 0.0003(9) -0.0028(9)
    C5 0.0250(12) 0.0194(10) 0.0373(13) -0.0025(9) 0.0080(10) -0.0075(10)
    C6 0.0321(13) 0.0223(11) 0.0348(13) -0.0063(9) 0.0051(10) -0.0138(10)
    C7 0.0237(11) 0.0228(10) 0.0269(11) -0.0059(9) 0.0002(9) -0.0086(9)
    C8 0.0216(11) 0.0238(11) 0.0332(13) -0.0042(9) -0.0006(9) -0.0078(10)
    C9 0.0275(12) 0.0318(12) 0.0278(12) -0.0014(10) -0.0037(10) -0.0116(10)
    C10 0.0358(15) 0.0259(12) 0.0544(18) 0.0032(11) 0.0080(13) -0.0143(12)
    C11 0.0257(13) 0.0370(14) 0.0360(14) -0.0034(10) -0.0073(11) -0.0089(11)
    C12 0.0211(11) 0.0225(10) 0.0277(11) -0.0013(8) 0.0014(9) -0.0110(9)
    C13 0.0481(17) 0.0338(13) 0.0275(13) -0.0066(12) -0.0022(11) -0.0124(11)
    C14 0.068(2) 0.0347(14) 0.0303(14) -0.0148(14) 0.0144(14) -0.0118(12)
    C15 0.062(2) 0.0276(13) 0.0407(16) -0.0113(13) 0.0105(14) -0.0115(12)
    C16 0.0459(17) 0.0315(13) 0.0416(15) -0.0113(12) 0.0049(13) -0.0190(12)
    C17 0.0396(15) 0.0261(11) 0.0302(13) -0.0045(10) 0.0038(11) -0.0141(10)
_geom_special_details
;
 All esds (except the esd in the dihedral angle between two l.s. planes)
 are estimated using the full covariance matrix.  The cell esds are taken
 into account individually in the estimation of esds in distances, angles
 and torsion angles; correlations between esds in cell parameters are only
 used when they are defined by crystal symmetry.  An approximate (isotropic)
 treatment of cell esds is used for estimating esds involving l.s. planes.
;
loop_
    _geom_bond_atom_site_label_1
    _geom_bond_atom_site_label_2
    _geom_bond_site_symmetry_2
    _geom_bond_distance
    _geom_bond_publ_flag
    Br1 C4 . 1.903(2) ?
    Br1 Br1 2_475 3.6838(6) ?
    S1 O2B . 1.450(2) ?
    S1 O2A . 1.451(2) ?
    S1 C1 . 1.778(2) ?
    S1 C12 . 1.830(2) ?
    O1 C7 . 1.373(3) ?
    O1 C8 . 1.381(3) ?
    C1 C8 . 1.353(3) ?
    C1 C2 . 1.457(3) ?
    C2 C7 . 1.392(3) ?
    C2 C3 . 1.411(3) ?
    C3 C4 . 1.397(3) ?
    C3 C9 . 1.501(3) ?
    C4 C5 . 1.412(4) ?
    C5 C6 . 1.379(4) ?
    C5 C10 . 1.506(3) ?
    C6 C7 . 1.379(3) ?
    C6 H6 . 0.9500 ?
    C8 C11 . 1.482(3) ?
    C9 H9A . 0.9800 ?
    C9 H9B . 0.9800 ?
    C9 H9C . 0.9800 ?
    C10 H10A . 0.9800 ?
    C10 H10B . 0.9800 ?
    C10 H10C . 0.9800 ?
    C11 H11A . 0.9800 ?
    C11 H11B . 0.9800 ?
    C11 H11C . 0.9800 ?
    C12 C13 . 1.516(3) ?
    C12 C17 . 1.531(3) ?
    C12 H12 . 1.0000 ?
    C13 C14 . 1.528(4) ?
    C13 H13A . 0.9900 ?
    C13 H13B . 0.9900 ?
    C14 C15 . 1.519(4) ?
    C14 H14A . 0.9900 ?
    C14 H14B . 0.9900 ?
    C15 C16 . 1.520(4) ?
    C15 H15A . 0.9900 ?
    C15 H15B . 0.9900 ?
    C16 C17 . 1.526(4) ?
    C16 H16A . 0.9900 ?
    C16 H16B . 0.9900 ?
    C17 H17A . 0.9900 ?
    C17 H17B . 0.9900 ?
loop_
    _geom_angle_atom_site_label_1
    _geom_angle_atom_site_label_2
    _geom_angle_atom_site_label_3
    _geom_angle_site_symmetry_1
    _geom_angle_site_symmetry_3
    _geom_angle
    _geom_angle_publ_flag
    C4 Br1 Br1 . 2_475 129.48(8) ?
    O2B S1 O2A . . 97.6(6) ?
    O2B S1 C1 . . 119.2(5) ?
    O2A S1 C1 . . 110.03(13) ?
    O2B S1 C12 . . 123.9(6) ?
    O2A S1 C12 . . 107.98(13) ?
    C1 S1 C12 . . 97.78(11) ?
    C7 O1 C8 . . 106.35(18) ?
    C8 C1 C2 . . 106.9(2) ?
    C8 C1 S1 . . 125.76(19) ?
    C2 C1 S1 . . 127.31(18) ?
    C7 C2 C3 . . 119.2(2) ?
    C7 C2 C1 . . 104.7(2) ?
    C3 C2 C1 . . 136.1(2) ?
    C4 C3 C2 . . 115.2(2) ?
    C4 C3 C9 . . 122.7(2) ?
    C2 C3 C9 . . 122.1(2) ?
    C3 C4 C5 . . 125.2(2) ?
    C3 C4 Br1 . . 118.04(19) ?
    C5 C4 Br1 . . 116.76(18) ?
    C6 C5 C4 . . 117.9(2) ?
    C6 C5 C10 . . 120.1(2) ?
    C4 C5 C10 . . 122.0(2) ?
    C7 C6 C5 . . 117.9(2) ?
    C7 C6 H6 . . 121.1 ?
    C5 C6 H6 . . 121.1 ?
    O1 C7 C6 . . 124.6(2) ?
    O1 C7 C2 . . 110.9(2) ?
    C6 C7 C2 . . 124.5(2) ?
    C1 C8 O1 . . 111.1(2) ?
    C1 C8 C11 . . 134.8(2) ?
    O1 C8 C11 . . 114.1(2) ?
    C3 C9 H9A . . 109.5 ?
    C3 C9 H9B . . 109.5 ?
    H9A C9 H9B . . 109.5 ?
    C3 C9 H9C . . 109.5 ?
    H9A C9 H9C . . 109.5 ?
    H9B C9 H9C . . 109.5 ?
    C5 C10 H10A . . 109.5 ?
    C5 C10 H10B . . 109.5 ?
    H10A C10 H10B . . 109.5 ?
    C5 C10 H10C . . 109.5 ?
    H10A C10 H10C . . 109.5 ?
    H10B C10 H10C . . 109.5 ?
    C8 C11 H11A . . 109.5 ?
    C8 C11 H11B . . 109.5 ?
    H11A C11 H11B . . 109.5 ?
    C8 C11 H11C . . 109.5 ?
    H11A C11 H11C . . 109.5 ?
    H11B C11 H11C . . 109.5 ?
    C13 C12 C17 . . 111.8(2) ?
    C13 C12 S1 . . 112.15(18) ?
    C17 C12 S1 . . 107.30(17) ?
    C13 C12 H12 . . 108.5 ?
    C17 C12 H12 . . 108.5 ?
    S1 C12 H12 . . 108.5 ?
    C12 C13 C14 . . 110.8(2) ?
    C12 C13 H13A . . 109.5 ?
    C14 C13 H13A . . 109.5 ?
    C12 C13 H13B . . 109.5 ?
    C14 C13 H13B . . 109.5 ?
    H13A C13 H13B . . 108.1 ?
    C15 C14 C13 . . 111.2(2) ?
    C15 C14 H14A . . 109.4 ?
    C13 C14 H14A . . 109.4 ?
    C15 C14 H14B . . 109.4 ?
    C13 C14 H14B . . 109.4 ?
    H14A C14 H14B . . 108.0 ?
    C14 C15 C16 . . 110.9(2) ?
    C14 C15 H15A . . 109.5 ?
    C16 C15 H15A . . 109.5 ?
    C14 C15 H15B . . 109.5 ?
    C16 C15 H15B . . 109.5 ?
    H15A C15 H15B . . 108.0 ?
    C15 C16 C17 . . 111.6(2) ?
    C15 C16 H16A . . 109.3 ?
    C17 C16 H16A . . 109.3 ?
    C15 C16 H16B . . 109.3 ?
    C17 C16 H16B . . 109.3 ?
    H16A C16 H16B . . 108.0 ?
    C16 C17 C12 . . 110.3(2) ?
    C16 C17 H17A . . 109.6 ?
    C12 C17 H17A . . 109.6 ?
    C16 C17 H17B . . 109.6 ?
    C12 C17 H17B . . 109.6 ?
    H17A C17 H17B . . 108.1 ?
loop_
    _geom_torsion_atom_site_label_1
    _geom_torsion_atom_site_label_2
    _geom_torsion_atom_site_label_3
    _geom_torsion_atom_site_label_4
    _geom_torsion_site_symmetry_1
    _geom_torsion_site_symmetry_2
    _geom_torsion_site_symmetry_3
    _geom_torsion_site_symmetry_4
    _geom_torsion
    _geom_torsion_publ_flag
    O2B S1 C1 C8 . . . . -120.2(7) ?
    O2A S1 C1 C8 . . . . -8.9(3) ?
    C12 S1 C1 C8 . . . . 103.5(2) ?
    O2B S1 C1 C2 . . . . 58.4(7) ?
    O2A S1 C1 C2 . . . . 169.7(2) ?
    C12 S1 C1 C2 . . . . -77.8(2) ?
    C8 C1 C2 C7 . . . . -1.3(3) ?
    S1 C1 C2 C7 . . . . 179.92(17) ?
    C8 C1 C2 C3 . . . . 177.1(3) ?
    S1 C1 C2 C3 . . . . -1.7(4) ?
    C7 C2 C3 C4 . . . . -2.7(3) ?
    C1 C2 C3 C4 . . . . 179.2(2) ?
    C7 C2 C3 C9 . . . . 176.6(2) ?
    C1 C2 C3 C9 . . . . -1.6(4) ?
    C2 C3 C4 C5 . . . . 1.1(3) ?
    C9 C3 C4 C5 . . . . -178.1(2) ?
    C2 C3 C4 Br1 . . . . -179.22(16) ?
    C9 C3 C4 Br1 . . . . 1.5(3) ?
    Br1 Br1 C4 C3 2_475 . . . -175.07(14) ?
    Br1 Br1 C4 C5 2_475 . . . 4.6(2) ?
    C3 C4 C5 C6 . . . . 0.7(4) ?
    Br1 C4 C5 C6 . . . . -179.00(18) ?
    C3 C4 C5 C10 . . . . 179.6(2) ?
    Br1 C4 C5 C10 . . . . 0.0(3) ?
    C4 C5 C6 C7 . . . . -0.8(3) ?
    C10 C5 C6 C7 . . . . -179.8(2) ?
    C8 O1 C7 C6 . . . . 179.0(2) ?
    C8 O1 C7 C2 . . . . -1.0(3) ?
    C5 C6 C7 O1 . . . . 179.1(2) ?
    C5 C6 C7 C2 . . . . -0.8(4) ?
    C3 C2 C7 O1 . . . . -177.3(2) ?
    C1 C2 C7 O1 . . . . 1.4(3) ?
    C3 C2 C7 C6 . . . . 2.7(4) ?
    C1 C2 C7 C6 . . . . -178.6(2) ?
    C2 C1 C8 O1 . . . . 0.7(3) ?
    S1 C1 C8 O1 . . . . 179.52(16) ?
    C2 C1 C8 C11 . . . . 179.9(3) ?
    S1 C1 C8 C11 . . . . -1.2(4) ?
    C7 O1 C8 C1 . . . . 0.2(3) ?
    C7 O1 C8 C11 . . . . -179.2(2) ?
    O2B S1 C12 C13 . . . . 160.6(7) ?
    O2A S1 C12 C13 . . . . 47.9(2) ?
    C1 S1 C12 C13 . . . . -66.1(2) ?
    O2B S1 C12 C17 . . . . 37.5(7) ?
    O2A S1 C12 C17 . . . . -75.2(2) ?
    C1 S1 C12 C17 . . . . 170.76(17) ?
    C17 C12 C13 C14 . . . . -55.7(3) ?
    S1 C12 C13 C14 . . . . -176.3(2) ?
    C12 C13 C14 C15 . . . . 55.8(4) ?
    C13 C14 C15 C16 . . . . -56.1(4) ?
    C14 C15 C16 C17 . . . . 56.3(4) ?
    C15 C16 C17 C12 . . . . -55.5(3) ?
    C13 C12 C17 C16 . . . . 55.4(3) ?
    S1 C12 C17 C16 . . . . 178.79(19) ?
loop_
    _geom_hbond_atom_site_label_D
    _geom_hbond_atom_site_label_H
    _geom_hbond_atom_site_label_A
    _geom_hbond_site_symmetry_A
    _geom_hbond_distance_DH
    _geom_hbond_distance_HA
    _geom_hbond_distance_DA
    _geom_hbond_angle_DHA
    C12 H12 O2A 1_455 1.00 2.44 3.355(3) 151.2
    C11 H11C Cg1 1_655 0.98 2.83 3.547(3) 130.4
_iucr_refine_instructions_details
;
TITL 1231 IN P-1
CELL  0.71073  5.90510 11.70600 12.79060 65.83900 85.79500 83.39400
ZERR 2  0.00040  0.00090  0.00100  0.00400  0.00400  0.00400
LATT 1
SFAC C H O S BR
UNIT 34 42 4 2 2
TEMP -100
L.S. 15
BOND
ACTA
EQIV $1 x-1, y, Z
EQIV $2 -1-X, 2-Y, -Z
HTAB C12 O2A_$1
BIND BR1 BR1_$2
CONF
BOND $H
OMIT 0 1 1
OMIT 0 1 0
FMAP 2
PLAN 20
SIZE 0.279 0.293 0.378
WGHT    0.029200    1.011000
FVAR       0.18180   0.86270
MOLE 1
DELU 0.001 S1 O2A S1 O2B
SADI 0.001 S1 O2A S1 O2B
MPLA 9 C1 C2 C3 C4 C5 C6 C7 O1 C8
BR1   5   -0.275605    0.869151    0.026117    11.00000    0.02588    0.03838 =
         0.03727   -0.00237   -0.00621    0.00417
S1    4    0.582367    0.472809    0.181039    11.00000    0.02520    0.02675 =
         0.04565   -0.01676    0.01143   -0.00397
O1    3    0.483417    0.690815    0.353687    11.00000    0.02625    0.02686 =
         0.03383   -0.01399   -0.00433   -0.00424
O2A   3    0.806331    0.411841    0.221451    21.00000    0.02417    0.04082 =
         0.05921   -0.02380    0.00262    0.00088
O2B   3    0.636931    0.518581    0.059197   -21.00000    0.03574    0.03693 =
         0.04629   -0.02876    0.00894   -0.00194
C1    1    0.491594    0.582773    0.242235    11.00000    0.01889    0.02043 =
         0.02803   -0.00820    0.00179   -0.00240
C2    1    0.295461    0.676558    0.210861    11.00000    0.01852    0.01976 =
         0.02738   -0.00857    0.00163   -0.00332
C3    1    0.124010    0.715711    0.128901    11.00000    0.02007    0.02142 =
         0.02467   -0.00586    0.00187   -0.00363
C4    1   -0.035866    0.811891    0.132410    11.00000    0.02008    0.02212 =
         0.02942   -0.00281    0.00035   -0.00222
C5    1   -0.033942    0.871341    0.208628    11.00000    0.02498    0.01942 =
         0.03734   -0.00749    0.00795   -0.00245
C6    1    0.140059    0.832978    0.285350    11.00000    0.03214    0.02227 =
         0.03484   -0.01380    0.00508   -0.00628
AFIX  43
H6    2    0.149828    0.870884    0.337662    11.00000   -1.20000
AFIX   0
C7    1    0.299414    0.737849    0.283721    11.00000    0.02365    0.02276 =
         0.02692   -0.00861    0.00017   -0.00593
C8    1    0.596881    0.596234    0.326434    11.00000    0.02162    0.02382 =
         0.03325   -0.00784   -0.00061   -0.00415
C9    1    0.116666    0.658867    0.043328    11.00000    0.02746    0.03183 =
         0.02784   -0.01158   -0.00372   -0.00141
AFIX 137
H9A   2   -0.002370    0.600649    0.066875    11.00000   -1.50000
H9B   2    0.264695    0.613138    0.039530    11.00000   -1.50000
H9C   2    0.082879    0.725696   -0.032297    11.00000   -1.50000
AFIX   0
C10   1   -0.212236    0.975165    0.206533    11.00000    0.03580    0.02590 =
         0.05444   -0.01432    0.00802    0.00320
AFIX 137
H10A  2   -0.181567    1.003452    0.265968    11.00000   -1.50000
H10B  2   -0.363343    0.943842    0.221011    11.00000   -1.50000
H10C  2   -0.207784    1.045743    0.131258    11.00000   -1.50000
AFIX   0
C11   1    0.801069    0.532619    0.395227    11.00000    0.02574    0.03700 =
         0.03604   -0.00891   -0.00727   -0.00342
AFIX 137
H11A  2    0.886829    0.477335    0.362825    11.00000   -1.50000
H11B  2    0.753480    0.482608    0.474524    11.00000   -1.50000
H11C  2    0.897954    0.595836    0.393835    11.00000   -1.50000
AFIX   0
C12   1    0.372663    0.360057    0.254316    11.00000    0.02114    0.02246 =
         0.02767   -0.01101    0.00139   -0.00128
AFIX  13
H12   2    0.216844    0.406082    0.240481    11.00000   -1.20000
AFIX   0
C13   1    0.406232    0.296252    0.382579    11.00000    0.04810    0.03379 =
         0.02750   -0.01244   -0.00218   -0.00664
AFIX  23
H13A  2    0.383088    0.359913    0.415706    11.00000   -1.20000
H13B  2    0.564329    0.256205    0.397582    11.00000   -1.20000
AFIX   0
C14   1    0.238662    0.196727    0.439986    11.00000    0.06771    0.03470 =
         0.03029   -0.01181    0.01444   -0.01485
AFIX  23
H14A  2    0.269441    0.152993    0.522803    11.00000   -1.20000
H14B  2    0.081130    0.238102    0.431955    11.00000   -1.20000
AFIX   0
C15   1    0.259028    0.101246    0.386740    11.00000    0.06198    0.02756 =
         0.04073   -0.01153    0.01049   -0.01126
AFIX  23
H15A  2    0.143159    0.040720    0.422626    11.00000   -1.20000
H15B  2    0.411579    0.053754    0.401637    11.00000   -1.20000
AFIX   0
C16   1    0.225057    0.165761    0.258247    11.00000    0.04594    0.03153 =
         0.04162   -0.01896    0.00493   -0.01133
AFIX  23
H16A  2    0.067091    0.206129    0.243706    11.00000   -1.20000
H16B  2    0.246419    0.102072    0.225136    11.00000   -1.20000
AFIX   0
C17   1    0.392326    0.264934    0.199449    11.00000    0.03958    0.02606 =
         0.03017   -0.01406    0.00382   -0.00452
AFIX  23
H17A  2    0.359218    0.309074    0.116916    11.00000   -1.20000
H17B  2    0.549869    0.223691    0.206409    11.00000   -1.20000
HKLF 4
REM  1231 IN P-1
REM R1 =  0.0378 for   3419 Fo > 4sig(Fo)  and  0.0456 for all   3981 data
REM    203 parameters refined using      4 restraints
END
WGHT      0.0292      1.0110
REM Highest difference peak  1.282,  deepest hole -0.884,  1-sigma level  0.076
Q1    1   0.6401  0.4386  0.2400  11.00000  0.05    1.28
Q2    1   0.6426  0.4991  0.0967  11.00000  0.05    1.06
Q3    1   0.4604  0.4189  0.2243  11.00000  0.05    0.33
Q4    1   0.1952  0.6879  0.1800  11.00000  0.05    0.29
Q5    1  -0.3139  0.7938  0.0597  11.00000  0.05    0.28
Q6    1   0.3445  0.2430  0.4183  11.00000  0.05    0.26
Q7    1   0.3107  0.2108  0.2340  11.00000  0.05    0.26
Q8    1  -0.2560  0.9008  0.0640  11.00000  0.05    0.25
Q9    1   0.3845  0.3151  0.2208  11.00000  0.05    0.25
Q10   1   0.2977  0.7200  0.2363  11.00000  0.05    0.24
Q11   1   0.2216  0.7848  0.2855  11.00000  0.05    0.24
Q12   1  -0.1553  0.8699 -0.0124  11.00000  0.05    0.23
Q13   1   0.1192  0.6850  0.0960  11.00000  0.05    0.23
Q14   1  -0.1870  0.9065 -0.0549  11.00000  0.05    0.23
Q15   1  -0.5676  0.9037  0.1643  11.00000  0.05    0.22
Q16   1   0.5301  0.5395  0.2170  11.00000  0.05    0.21
Q17   1  -0.4061  0.8501  0.0912  11.00000  0.05    0.21
Q18   1   0.9146  0.5469  0.3377  11.00000  0.05    0.21
Q19   1   0.3654  0.3251  0.3213  11.00000  0.05    0.21
Q20   1   0.5304  0.4873  0.1778  11.00000  0.05    0.21
;
