# Supplementary material for: 5-Bromo-3-cyclo­hexyl­sulfinyl-2,4,6-trimethyl-1-benzo­furan
Source: Acta Crystallogr Sect E Struct Rep Online. 2014 Feb 15;70(Pt 3):o310. doi: 10.1107/S1600536814003171 (PMC3998487; doi:10.1107/S1600536814003171)
Supplement: Supplementary file 2 [file e-70-0o310-Isup2.hkl]

# 
# h,k,l, Fc-squared, Fo-squared, sigma(Fo-squared) and status flag 
# 
data_I
_shelx_title ' 1231 IN P-1' 
_shelx_refln_list_code          4 
_shelx_F_calc_maximum      175.78 
_exptl_crystal_F_000       380.00 
_reflns_d_resolution_high  0.7457 
 
loop_ 
 _symmetry_equiv_pos_as_xyz 
 'x, y, z' 
 '-x, -y, -z' 
 
_cell_length_a     5.9051 
_cell_length_b    11.7060 
_cell_length_c    12.7906 
_cell_angle_alpha  65.839 
_cell_angle_beta   85.795 
_cell_angle_gamma  83.394 
 
_shelx_F_squared_multiplier     1.000 
 
loop_ 
 _refln_index_h 
 _refln_index_k 
 _refln_index_l 
 _refln_F_squared_calc 
 _refln_F_squared_meas 
 _refln_F_squared_sigma 
 _refln_observed_status 
   1   0   0     1797.07     1813.54     50.49 o 
   2   0   0     3259.66     3433.53    101.29 o 
   3   0   0       24.44       24.53      1.49 o 
   4   0   0      672.40      684.11     15.24 o 
   5   0   0       45.66       43.54      4.64 o 
   6   0   0      340.03      336.82     14.51 o 
   7   0   0      321.88      323.75     15.03 o 
  -7   1   0        0.95       -1.69      5.45 o 
  -6   1   0       17.00       17.72      4.69 o 
  -5   1   0        0.39        2.65      2.67 o 
  -4   1   0     2270.10     2234.73     54.06 o 
  -3   1   0       17.88       16.27      2.36 o 
  -2   1   0     8275.55     8234.61    191.59 o 
  -1   1   0    10473.38     9565.90    163.89 o 
   1   1   0       18.07       16.04      1.51 o 
   2   1   0      420.41      425.60     11.50 o 
   3   1   0     2479.63     2363.12     97.57 o 
   4   1   0      327.00      329.90      8.57 o 
   5   1   0     1829.48     1819.44     58.57 o 
   6   1   0       90.22       81.88      4.87 o 
   7   1   0      172.23      181.73     10.89 o 
  -7   2   0       12.79       21.73      6.40 o 
  -6   2   0      632.94      609.17     24.23 o 
  -5   2   0     2507.42     2470.22     67.21 o 
  -4   2   0      385.05      379.35     11.76 o 
  -3   2   0     3503.32     3692.71     83.46 o 
  -2   2   0        2.34        6.88      0.68 o 
  -1   2   0     6616.76     6857.76    118.06 o 
   0   2   0      563.02      567.07     10.79 o 
   1   2   0    11554.04    10148.84    414.61 o 
   2   2   0       31.45       47.50      3.63 o 
   3   2   0     1351.21     1331.24     35.05 o 
   4   2   0      667.85      683.68     16.48 o 
   5   2   0      148.73      128.11      5.29 o 
   6   2   0      184.94      164.06     11.65 o 
   7   2   0        1.16        0.90      4.51 o 
  -7   3   0      321.44      318.87     16.07 o 
  -6   3   0        3.33        6.67      5.30 o 
  -5   3   0      103.63      119.33      8.43 o 
  -4   3   0        2.51        8.29      2.61 o 
  -3   3   0     2121.13     2243.05     46.04 o 
  -2   3   0      731.97      739.41     12.26 o 
  -1   3   0     1022.71      982.49     15.41 o 
   0   3   0     2664.91     2652.93     45.68 o 
   1   3   0     3465.27     3401.52    112.89 o 
   2   3   0     1654.62     1569.57     41.23 o 
   3   3   0      204.22      225.11     11.50 o 
   4   3   0     2294.55     2230.20     58.88 o 
   5   3   0      113.02      119.77      4.45 o 
   6   3   0      797.09      801.71     27.13 o 
   7   3   0      102.20      101.53      6.76 o 
  -7   4   0       97.84      104.75      9.95 o 
  -6   4   0       98.72      119.59      9.05 o 
  -5   4   0      310.49      284.36     13.77 o 
  -4   4   0     2101.08     2068.65     47.87 o 
  -3   4   0       22.78       15.79      1.11 o 
  -2   4   0      814.54      737.71     12.64 o 
  -1   4   0      457.33      503.10      8.86 o 
   0   4   0     1960.61     1978.03     31.82 o 
   1   4   0        3.27        5.96      1.02 o 
   2   4   0     3483.31     3411.82     91.15 o 
   3   4   0     1175.11     1096.81     29.20 o 
   4   4   0      151.93      161.27      9.98 o 
   5   4   0      723.07      749.75     34.49 o 
   6   4   0        5.64        2.12      6.05 o 
   7   4   0       16.25       22.39      7.56 o 
  -7   5   0       74.32       84.02      9.59 o 
  -6   5   0      367.75      350.31     17.05 o 
  -5   5   0       35.74       27.67      5.81 o 
  -4   5   0      393.20      377.54     10.69 o 
  -3   5   0       15.75       13.81      1.75 o 
  -2   5   0     1321.44     1326.67     22.34 o 
  -1   5   0      239.05      249.29      4.92 o 
   0   5   0     1465.22     1522.41     24.76 o 
   1   5   0     4030.73     3835.57     77.83 o 
   2   5   0      239.89      251.22     11.14 o 
   3   5   0      875.01      921.83     26.49 o 
   4   5   0       31.52       30.56      3.99 o 
   5   5   0     1070.33     1005.71     45.38 o 
   6   5   0        8.09        6.35      6.35 o 
   7   5   0      304.46      319.81     19.36 o 
  -6   6   0       30.75       33.32      7.62 o 
  -5   6   0      165.23      169.07     11.24 o 
  -4   6   0      324.80      318.28     14.91 o 
  -3   6   0     1490.48     1525.57     29.31 o 
  -2   6   0       16.60       27.42      1.86 o 
  -1   6   0      418.52      352.34      6.75 o 
   0   6   0      541.77      559.76      9.68 o 
   1   6   0      661.34      650.26     13.95 o 
   2   6   0       37.53       37.09      1.88 o 
   3   6   0     1312.62     1337.28     37.41 o 
   4   6   0      454.77      424.32     14.01 o 
   5   6   0       77.66       81.18      9.89 o 
   6   6   0      141.82      156.87      8.43 o 
   7   6   0       12.01       19.67      8.47 o 
  -6   7   0       70.12       83.52      9.65 o 
  -5   7   0      447.87      435.33     15.70 o 
  -4   7   0      270.29      256.98      7.32 o 
  -3   7   0       25.13       27.75      2.65 o 
  -2   7   0       12.27       13.62      1.91 o 
  -1   7   0      497.86      516.57      9.53 o 
   0   7   0     1695.05     1819.94     29.69 o 
   1   7   0      227.56      246.60      6.37 o 
   2   7   0     1727.11     1694.33     39.12 o 
   3   7   0      127.29      107.39      4.63 o 
   4   7   0      380.82      377.49     11.91 o 
   5   7   0       33.87       35.72      3.69 o 
   6   7   0      176.50      176.57      9.98 o 
   7   7   0        4.22        8.77      8.77 o 
  -6   8   0      132.40      109.45     10.94 o 
  -5   8   0       12.27        8.79      5.33 o 
  -4   8   0       45.98       53.01      3.78 o 
  -3   8   0      592.81      586.58     12.84 o 
  -2   8   0     1819.43     1849.87     33.16 o 
  -1   8   0       27.77       30.05      2.68 o 
   0   8   0      461.45      432.93      8.52 o 
   1   8   0      169.61      158.29      4.94 o 
   2   8   0       23.37       26.65      3.94 o 
   3   8   0       92.41       97.33      4.50 o 
   4   8   0      132.60      138.33      6.99 o 
   5   8   0      199.16      185.90      7.94 o 
   6   8   0       80.00       68.38      6.46 o 
  -5   9   0        8.42        2.72      9.38 o 
  -4   9   0      450.29      451.51     14.38 o 
  -3   9   0      337.96      324.67     11.22 o 
  -2   9   0       39.88       39.26      3.78 o 
  -1   9   0      368.15      363.90      8.60 o 
   0   9   0       14.02       20.05      2.25 o 
   1   9   0      342.03      355.28     10.09 o 
   2   9   0      184.09      201.65      6.91 o 
   3   9   0      845.04      825.28     23.01 o 
   4   9   0        3.27        3.38      3.10 o 
   5   9   0       81.96       84.67      4.91 o 
   6   9   0        9.16       13.31      4.57 o 
  -5  10   0      147.86      154.91     16.04 o 
  -4  10   0       25.21       23.61      4.98 o 
  -3  10   0      144.79      152.78      7.63 o 
  -2  10   0        6.19        0.50      3.53 o 
  -1  10   0      307.87      326.67      9.97 o 
   0  10   0        2.53       13.06      2.99 o 
   1  10   0      398.54      422.70     13.58 o 
   2  10   0      232.46      252.22      8.95 o 
   3  10   0       11.29       14.89      3.43 o 
   4  10   0        1.92        2.53      3.47 o 
   5  10   0       27.81       28.30      4.34 o 
   6  10   0       95.15       89.68      5.50 o 
  -4  11   0       51.09       47.88      5.95 o 
  -3  11   0      193.36      196.94      9.14 o 
  -2  11   0      231.76      229.71      8.66 o 
  -1  11   0      215.75      218.55      6.77 o 
   0  11   0      120.28      127.50      5.98 o 
   1  11   0       32.02       36.38      4.31 o 
   2  11   0        3.51        8.19      3.71 o 
   3  11   0       97.27      100.45      5.56 o 
   4  11   0      454.66      447.68     13.02 o 
   5  11   0       63.03       72.13      5.51 o 
  -3  12   0        0.01       -3.77      5.13 o 
  -2  12   0        5.47        2.16      4.85 o 
  -1  12   0        6.94        9.51      3.97 o 
   0  12   0      121.71      132.76      5.96 o 
   1  12   0        1.01        1.68      4.83 o 
   2  12   0      106.87      110.88      7.29 o 
   3  12   0      168.75      166.63      7.50 o 
   4  12   0        6.12        7.98      4.59 o 
  -2  13   0      127.18      126.98      7.83 o 
  -1  13   0      264.50      253.38     13.37 o 
   0  13   0       34.39       44.36      5.73 o 
   1  13   0       50.12       56.58      6.83 o 
   2  13   0       16.20       14.52      4.87 o 
   3  13   0       27.73       28.75      5.28 o 
   0  14   0       11.48       16.52      7.75 o 
   1  14   0       27.39       27.14      6.77 o 
   2  14   0        0.71        4.15      6.31 o 
  -3 -13   1       70.97       90.23      7.99 o 
  -2 -13   1        2.95        6.16      5.88 o 
  -1 -13   1       49.78       64.96      7.30 o 
   0 -13   1       20.76       28.57      5.71 o 
   1 -13   1       78.81       82.00      6.51 o 
   2 -13   1        4.53        2.67      5.30 o 
  -4 -12   1        4.33        5.03      4.72 o 
  -3 -12   1      130.09      142.66      7.06 o 
  -2 -12   1       42.49       47.46      5.29 o 
  -1 -12   1      112.19      111.51      7.77 o 
   0 -12   1      131.24      137.55      7.38 o 
   1 -12   1      116.29      117.47     10.74 o 
   2 -12   1       43.88       54.50      6.90 o 
   3 -12   1       17.88       11.17      5.51 o 
  -5 -11   1        3.04        6.68      4.45 o 
  -4 -11   1      350.16      356.57     12.66 o 
  -3 -11   1        0.77        6.64      4.00 o 
  -2 -11   1      309.25      320.15     11.06 o 
  -1 -11   1        0.39        1.85      4.42 o 
   0 -11   1       93.58      112.02      6.17 o 
   1 -11   1      140.96      131.44      5.34 o 
   2 -11   1      489.95      477.22     13.69 o 
   3 -11   1      106.94      126.71      8.92 o 
   4 -11   1       64.61       56.43      6.32 o 
  -5 -10   1       44.92       44.59      4.65 o 
  -4 -10   1       85.00       92.32      5.33 o 
  -3 -10   1        9.49       17.83      3.69 o 
  -2 -10   1       72.61       67.84      4.53 o 
  -1 -10   1        3.32        1.74      3.36 o 
   0 -10   1      851.53      809.88     18.52 o 
   1 -10   1     1564.41     1539.84     30.22 o 
   2 -10   1       22.92       30.89      4.93 o 
   3 -10   1      185.96      194.41     14.83 o 
   4 -10   1        6.41       13.02      5.16 o 
  -6  -9   1        2.15        0.48      4.52 o 
  -5  -9   1       27.58       36.51      4.05 o 
  -4  -9   1      177.32      159.66      6.80 o 
  -3  -9   1      429.94      418.98     11.63 o 
  -2  -9   1      169.81      161.55      6.34 o 
  -1  -9   1     2068.26     2066.36     47.90 o 
   0  -9   1      285.52      283.97      8.01 o 
   1  -9   1       58.54       60.18      3.41 o 
   2  -9   1       44.15       36.62      4.06 o 
   3  -9   1      224.70      199.01      7.72 o 
   4  -9   1       60.82       71.69      9.63 o 
   5  -9   1       11.67        9.08      9.68 o 
  -6  -8   1       26.84       23.42      4.36 o 
  -5  -8   1      349.93      329.19      9.67 o 
  -4  -8   1      391.74      392.61     10.83 o 
  -3  -8   1      180.91      169.75      6.16 o 
  -2  -8   1      672.44      670.16     16.66 o 
  -1  -8   1      354.34      365.06     10.14 o 
   0  -8   1      111.30      109.69      3.72 o 
   1  -8   1      458.10      453.94     10.06 o 
   2  -8   1      922.20      920.37     18.76 o 
   3  -8   1        0.03       -1.75      2.99 o 
   4  -8   1      335.37      338.90     11.57 o 
   5  -8   1        1.78        3.43      6.68 o 
  -7  -7   1       42.47       35.47      6.81 o 
  -6  -7   1      551.80      534.95     19.57 o 
  -5  -7   1        0.61        0.85      3.07 o 
  -4  -7   1       77.72       68.88      3.65 o 
  -3  -7   1      261.49      261.76      7.56 o 
  -2  -7   1      926.29      877.50     20.99 o 
  -1  -7   1       42.44       55.57      3.13 o 
   0  -7   1      704.85      682.07     13.66 o 
   1  -7   1      729.19      808.95     15.13 o 
   2  -7   1      175.40      174.21      5.35 o 
   3  -7   1      265.45      284.84      7.28 o 
   4  -7   1      222.49      203.16      6.64 o 
   5  -7   1      192.34      205.22     10.26 o 
   6  -7   1        5.25       13.24      7.84 o 
  -7  -6   1        3.65        8.77      8.47 o 
  -6  -6   1       54.39       58.09      8.77 o 
  -5  -6   1      103.36      103.78      9.38 o 
  -4  -6   1      610.34      572.13     14.16 o 
  -3  -6   1      578.47      572.88     15.52 o 
  -2  -6   1      210.52      193.39      5.07 o 
  -1  -6   1     1869.77     1882.91     35.54 o 
   0  -6   1      310.51      350.24      7.67 o 
   1  -6   1      535.67      493.92      9.11 o 
   2  -6   1      133.57      133.75      3.77 o 
   3  -6   1     1582.57     1574.62     30.33 o 
   4  -6   1       50.00       44.50      3.90 o 
   5  -6   1      449.16      444.52     19.96 o 
   6  -6   1      222.69      225.96     14.04 o 
  -7  -5   1       19.96       25.42      8.17 o 
  -6  -5   1       27.30       32.07      6.96 o 
  -5  -5   1      698.02      656.56     30.86 o 
  -4  -5   1        1.66        3.33      3.93 o 
  -3  -5   1      452.23      422.84     13.99 o 
  -2  -5   1      440.04      481.37     10.98 o 
  -1  -5   1      635.19      587.62     12.67 o 
   0  -5   1       30.64       39.96      1.80 o 
   1  -5   1      663.87      641.56     11.24 o 
   2  -5   1     1969.72     2030.33     33.81 o 
   3  -5   1      102.83      102.57      5.21 o 
   4  -5   1      206.12      238.40      7.82 o 
   5  -5   1       48.90       39.40      8.47 o 
   6  -5   1      196.46      199.86     12.66 o 
   7  -5   1        8.65       19.06     12.71 o 
  -6  -4   1        4.73       -3.63      5.75 o 
  -5  -4   1      307.56      314.97     16.94 o 
  -4  -4   1       20.28       27.53      4.54 o 
  -3  -4   1      133.98      122.54      7.87 o 
  -2  -4   1     3717.21     3842.42     93.57 o 
  -1  -4   1       11.78        9.49      1.58 o 
   0  -4   1     3269.10     3250.43     56.23 o 
   1  -4   1        4.92        7.14      1.01 o 
   2  -4   1     1626.81     1734.76     28.90 o 
   3  -4   1        1.95        4.62      1.37 o 
   4  -4   1     2859.85     2783.81     57.25 o 
   5  -4   1      373.29      341.80     15.70 o 
   6  -4   1      302.18      302.54     15.27 o 
   7  -4   1      169.06      176.76     12.39 o 
  -7  -3   1        9.96       11.80      6.66 o 
  -6  -3   1      286.21      306.49     17.25 o 
  -5  -3   1       72.40       73.82      7.26 o 
  -4  -3   1     1275.85     1185.13     51.74 o 
  -3  -3   1      444.41      474.72     21.78 o 
  -2  -3   1     1465.28     1582.44     56.83 o 
  -1  -3   1      960.47     1043.00     35.21 o 
   0  -3   1     1146.56     1121.32     19.62 o 
   1  -3   1     1556.49     1609.28     25.06 o 
   2  -3   1      682.80      665.59     11.42 o 
   3  -3   1     4327.33     4490.95     64.06 o 
   4  -3   1      136.60      152.19      6.42 o 
   5  -3   1      142.28      153.56      7.29 o 
   6  -3   1        1.20        3.99      5.23 o 
   7  -3   1      167.92      171.63     11.74 o 
  -7  -2   1       58.97       53.70      5.38 o 
  -6  -2   1      252.89      229.78      8.14 o 
  -5  -2   1      558.14      521.76     13.05 o 
  -4  -2   1       91.79       94.70      7.26 o 
  -3  -2   1       54.85       72.92      5.75 o 
  -2  -2   1     1142.27     1112.82     47.50 o 
  -1  -2   1    30899.82    26886.47    955.33 o 
   0  -2   1       92.79       99.68      3.70 o 
   1  -2   1     6729.41     7088.42    114.95 o 
   2  -2   1      215.60      225.55      3.86 o 
   3  -2   1      534.31      544.95     11.87 o 
   4  -2   1      110.31      111.29      7.00 o 
   5  -2   1      160.52      145.60      9.18 o 
   6  -2   1      258.95      247.19     21.48 o 
   7  -2   1      190.37      179.33     11.89 o 
  -7  -1   1       37.18       30.51      5.16 o 
  -6  -1   1        4.08       12.40      3.19 o 
  -5  -1   1       56.41       74.76      4.24 o 
  -4  -1   1      739.18      730.43     17.66 o 
  -3  -1   1     2698.38     2590.48     67.88 o 
  -2  -1   1      779.16      835.07     36.00 o 
   0  -1   1       46.30       40.99      1.27 o 
   1  -1   1      324.38      393.89      6.99 o 
   2  -1   1     3052.45     3264.44     73.69 o 
   3  -1   1      790.66      810.16     17.17 o 
   4  -1   1     2672.97     2721.34     73.41 o 
   5  -1   1      477.27      513.19     15.61 o 
   6  -1   1      504.34      492.28     19.96 o 
   7  -1   1       11.48       11.28      5.81 o 
  -7   0   1      254.45      269.61     13.05 o 
  -6   0   1      601.55      628.72     23.82 o 
  -5   0   1      992.06      927.66     25.95 o 
  -4   0   1      945.99      980.74     21.80 o 
  -3   0   1      405.12      383.35     11.53 o 
  -2   0   1     1307.02     1263.26     33.15 o 
  -1   0   1      808.10      823.30     21.78 o 
   1   0   1        1.11       -0.77      0.77 o 
   2   0   1     1019.35     1014.04     38.62 o 
   3   0   1     1143.40     1167.22     51.79 o 
   4   0   1       31.56       31.57      2.79 o 
   5   0   1       43.55       49.68      3.78 o 
   6   0   1       16.71       18.30      5.17 o 
   7   0   1      363.73      355.52     16.01 o 
  -7   1   1       57.18       70.13      7.19 o 
  -6   1   1       27.59       31.89      5.16 o 
  -5   1   1      220.60      227.61     10.72 o 
  -4   1   1      958.45      984.72     21.61 o 
  -3   1   1        5.42       14.68      1.56 o 
  -2   1   1     1878.25     1832.07     49.68 o 
  -1   1   1     2238.99     2309.36     62.14 o 
   1   1   1      116.23      128.81      3.28 o 
   2   1   1       14.49       34.74      3.03 o 
   3   1   1      742.44      733.63     23.21 o 
   4   1   1     1466.63     1499.57     35.50 o 
   5   1   1     2226.46     2181.72     70.07 o 
   6   1   1       86.39       77.23      4.87 o 
   7   1   1      205.03      206.60     11.16 o 
  -7   2   1        0.64        0.00      8.02 o 
  -6   2   1      366.93      375.66     16.44 o 
  -5   2   1      901.11      982.47     35.99 o 
  -4   2   1      835.14      783.33     22.03 o 
  -3   2   1      699.41      676.17     15.39 o 
  -2   2   1      237.69      293.47      7.21 o 
  -1   2   1      119.49      143.90      3.37 o 
   0   2   1      178.89      193.16      3.58 o 
   1   2   1       61.11       54.91      1.73 o 
   2   2   1        2.94        4.72      0.81 o 
   3   2   1     1973.97     2040.19     47.62 o 
   4   2   1     1906.87     1884.37     44.39 o 
   5   2   1        7.20        5.50      2.97 o 
   6   2   1      102.37      103.09      6.63 o 
   7   2   1       44.27       45.94      5.81 o 
  -7   3   1      326.51      323.72     16.28 o 
  -6   3   1       14.66       20.64      5.51 o 
  -5   3   1      595.82      583.48     22.77 o 
  -4   3   1        2.76        8.66      5.75 o 
  -3   3   1      361.66      362.99      9.05 o 
  -2   3   1      130.56      146.43      2.83 o 
  -1   3   1     4383.82     4444.26     72.56 o 
   0   3   1     1635.47     1666.05     26.76 o 
   1   3   1      189.22      194.80      6.43 o 
   2   3   1     2949.60     3236.16    103.14 o 
   3   3   1      387.50      458.67     10.17 o 
   4   3   1     1373.23     1379.87     29.33 o 
   5   3   1       46.71       49.43      4.99 o 
   6   3   1      538.96      505.05     18.40 o 
   7   3   1       91.22       88.77      6.68 o 
  -7   4   1       17.65        8.86      6.97 o 
  -6   4   1       26.05       29.58      6.32 o 
  -5   4   1      477.59      473.74     19.53 o 
  -4   4   1      480.84      508.24     15.26 o 
  -3   4   1      859.67      861.31     18.69 o 
  -2   4   1      762.57      690.90     12.49 o 
  -1   4   1      441.85      471.60      8.25 o 
   0   4   1      877.52      863.79     14.14 o 
   1   4   1        0.61        0.36      1.40 o 
   2   4   1     1252.89     1110.82     36.21 o 
   3   4   1      258.23      243.51      5.84 o 
   4   4   1      671.16      709.36     17.27 o 
   5   4   1      308.00      297.47      9.37 o 
   6   4   1        1.89        5.45      3.69 o 
   7   4   1      103.24      109.02      7.54 o 
  -7   5   1      267.70      272.33     16.02 o 
  -6   5   1      544.51      518.08     25.87 o 
  -5   5   1       37.97       48.48      6.38 o 
  -4   5   1      120.67      104.04      7.36 o 
  -3   5   1       99.26       93.36      3.05 o 
  -2   5   1      309.38      317.43      6.06 o 
  -1   5   1     1636.70     1825.87     30.28 o 
   0   5   1     1973.02     2060.56     31.68 o 
   1   5   1     2684.06     2713.58     61.61 o 
   2   5   1        8.91       11.73      1.31 o 
   3   5   1     1186.82     1183.56     34.82 o 
   4   5   1      102.20      117.63      4.73 o 
   5   5   1      284.73      263.23      7.54 o 
   6   5   1       49.45       48.02      4.64 o 
   7   5   1      381.84      373.56     14.74 o 
  -6   6   1        4.79        6.96      7.26 o 
  -5   6   1       80.79       80.37      8.05 o 
  -4   6   1      667.67      692.58     21.40 o 
  -3   6   1     1071.11     1126.77     21.83 o 
  -2   6   1      435.90      428.14      8.02 o 
  -1   6   1     1578.67     1499.98     25.13 o 
   0   6   1       97.54      100.91      2.53 o 
   1   6   1      247.92      204.47      4.70 o 
   2   6   1      229.09      219.20      9.28 o 
   3   6   1      288.30      278.92     10.77 o 
   4   6   1      137.12      114.51      6.20 o 
   5   6   1      808.03      822.88     23.37 o 
   6   6   1      710.98      713.06     29.95 o 
   7   6   1       22.56       30.26      9.38 o 
  -6   7   1       16.30       11.49      7.27 o 
  -5   7   1      445.92      449.74     22.99 o 
  -4   7   1      150.37      154.37      8.15 o 
  -3   7   1      465.79      435.14      9.56 o 
  -2   7   1     1041.16      981.06     17.03 o 
  -1   7   1       93.60       93.38      2.95 o 
   0   7   1      575.45      560.59      9.36 o 
   1   7   1     1475.43     1576.75     29.52 o 
   2   7   1     1900.39     1849.41     50.24 o 
   3   7   1      249.21      277.61      9.16 o 
   4   7   1      745.48      789.67     22.58 o 
   5   7   1      100.98      115.92      6.93 o 
   6   7   1       13.33       17.77      4.87 o 
   7   7   1        6.56        1.21      7.87 o 
  -6   8   1      100.58       89.57     12.86 o 
  -5   8   1       65.60       81.68      6.88 o 
  -4   8   1      162.75      154.49      5.55 o 
  -3   8   1        6.53       17.82      2.88 o 
  -2   8   1      285.88      306.97      9.73 o 
  -1   8   1      223.79      236.56      7.29 o 
   0   8   1     2741.13     2842.32     48.75 o 
   1   8   1      979.68     1022.88     19.71 o 
   2   8   1       45.30       43.97      2.96 o 
   3   8   1      101.32      108.17      5.49 o 
   4   8   1       54.21       42.68      3.89 o 
   5   8   1       67.55       60.94      4.59 o 
   6   8   1      167.83      155.80      7.36 o 
   7   8   1      159.81      158.84     14.22 o 
  -5   9   1        1.18        2.30      5.45 o 
  -4   9   1      535.20      526.86     14.35 o 
  -3   9   1      248.04      254.51      9.34 o 
  -2   9   1     1367.31     1273.51     26.80 o 
  -1   9   1     1174.12     1162.15     22.92 o 
   0   9   1        3.33        4.07      1.90 o 
   1   9   1        5.92       15.41      2.48 o 
   2   9   1      338.09      318.40      9.19 o 
   3   9   1      693.43      652.17     16.52 o 
   4   9   1        1.15        1.10      2.95 o 
   5   9   1      210.56      205.14     14.69 o 
   6   9   1       46.82       53.31      5.02 o 
  -5  10   1      310.69      294.69     21.78 o 
  -4  10   1        7.68       11.58      4.44 o 
  -3  10   1      145.91      147.82      7.15 o 
  -2  10   1       14.29       11.88      3.26 o 
  -1  10   1       70.75       85.28      4.73 o 
   0  10   1       46.25       51.54      2.76 o 
   1  10   1      730.94      748.31     25.63 o 
   2  10   1      302.93      308.59     10.39 o 
   3  10   1      206.66      204.15      7.39 o 
   4  10   1        4.73        6.67      3.39 o 
   5  10   1       21.10       25.19      4.12 o 
   6  10   1       53.39       49.75      4.84 o 
  -4  11   1        0.42       -3.20      5.17 o 
  -3  11   1      178.38      187.09      8.84 o 
  -2  11   1      293.76      274.40      9.12 o 
  -1  11   1      339.40      334.02      8.55 o 
   0  11   1      287.96      280.26      8.28 o 
   1  11   1        1.91        4.89      3.37 o 
   2  11   1      165.21      177.53      7.11 o 
   3  11   1        0.06        1.46      3.36 o 
   4  11   1      177.12      176.18      7.42 o 
   5  11   1       71.24       73.54      5.40 o 
  -3  12   1        4.66        8.91      5.16 o 
  -2  12   1       66.12       64.69      5.76 o 
  -1  12   1       31.85       35.66      4.39 o 
   0  12   1      100.77      101.21      5.52 o 
   1  12   1        0.75        1.94      3.85 o 
   2  12   1      189.87      203.42      8.24 o 
   3  12   1      163.48      162.01      7.90 o 
   4  12   1       14.46       13.38      4.42 o 
   5  12   1       15.72       24.27      4.99 o 
  -3  13   1       18.81       22.09      8.77 o 
  -2  13   1       88.69       96.64      7.09 o 
  -1  13   1      216.93      196.11      7.95 o 
   0  13   1       49.35       52.22      4.74 o 
   1  13   1       91.50      103.21      7.58 o 
   2  13   1      165.78      180.24      8.08 o 
   3  13   1        4.00        8.38      4.67 o 
   4  13   1        3.12        3.86      4.84 o 
  -1  14   1       34.61       31.29      7.26 o 
   0  14   1       11.19        4.59      7.15 o 
   1  14   1        7.32        6.44      6.05 o 
   2  14   1       16.36       14.93      5.59 o 
   3  14   1      353.06      321.07     11.57 o 
  -2 -13   2       56.56       67.79      7.52 o 
  -1 -13   2        7.24        8.37      6.49 o 
   0 -13   2       40.39       24.10      6.99 o 
   1 -13   2       99.13      100.74      8.14 o 
  -4 -12   2       85.56       97.73     13.62 o 
  -3 -12   2       42.88       42.80      5.59 o 
  -2 -12   2        7.19        1.67      5.41 o 
  -1 -12   2      293.66      282.18     15.24 o 
   0 -12   2      492.79      498.26     20.34 o 
   1 -12   2       56.55       60.99      6.18 o 
   2 -12   2      341.08      308.52     10.77 o 
  -4 -11   2        1.31        5.49      4.45 o 
  -3 -11   2      150.11      151.37      7.13 o 
  -2 -11   2      635.97      618.92     27.91 o 
  -1 -11   2       57.65       60.39      6.17 o 
   0 -11   2      163.33      172.62      7.86 o 
   1 -11   2        2.74        6.59      3.62 o 
   2 -11   2      111.61      114.70      6.42 o 
   3 -11   2       38.49       54.59      6.22 o 
  -5 -10   2       28.20       23.77      4.53 o 
  -4 -10   2      138.49      146.98      6.73 o 
  -3 -10   2      265.96      267.82      9.10 o 
  -2 -10   2      123.75      139.66      6.42 o 
  -1 -10   2       62.11       74.43      7.06 o 
   0 -10   2      237.27      215.82      8.33 o 
   1 -10   2      355.01      368.90      9.59 o 
   2 -10   2       17.83       19.58      4.41 o 
   3 -10   2      294.84      279.59      9.84 o 
   4 -10   2        1.05        0.81      5.21 o 
  -6  -9   2        4.82        4.12      4.92 o 
  -5  -9   2       11.13       13.77      3.75 o 
  -4  -9   2       85.65       95.49      5.13 o 
  -3  -9   2       74.84       78.08      4.57 o 
  -2  -9   2       28.52       28.49      3.97 o 
  -1  -9   2      373.29      359.94     12.59 o 
   0  -9   2      354.29      362.84     14.23 o 
   1  -9   2      231.99      230.40      7.65 o 
   2  -9   2      275.11      281.33      9.36 o 
   3  -9   2      117.54      102.30      5.60 o 
   4  -9   2       14.04       15.50      4.94 o 
   5  -9   2      169.24      161.27     16.64 o 
  -6  -8   2      123.31      121.79      8.77 o 
  -5  -8   2      203.30      186.90      6.82 o 
  -4  -8   2        7.55        6.70      2.92 o 
  -3  -8   2      379.17      417.90     11.36 o 
  -2  -8   2      803.74      814.21     20.10 o 
  -1  -8   2       91.55      117.53      5.09 o 
   0  -8   2      162.72      177.08      5.87 o 
   1  -8   2      123.62      123.47      4.56 o 
   2  -8   2      369.72      382.04      9.89 o 
   3  -8   2       84.73       86.10      5.68 o 
   4  -8   2      847.82      800.77     23.09 o 
   5  -8   2      282.25      316.78     22.69 o 
  -6  -7   2      146.99      157.41      9.52 o 
  -5  -7   2       29.33       41.30      5.10 o 
  -4  -7   2      211.00      215.82      6.92 o 
  -3  -7   2        9.90        7.73      2.31 o 
  -2  -7   2       94.84      110.64      4.69 o 
  -1  -7   2      183.14      158.86      5.60 o 
   0  -7   2      431.66      392.40     10.89 o 
   1  -7   2      493.09      511.05     10.97 o 
   2  -7   2      642.10      641.36     13.59 o 
   3  -7   2      474.66      471.46     10.73 o 
   4  -7   2       77.19       75.97      3.92 o 
   5  -7   2      111.43      117.76      7.80 o 
   6  -7   2       72.27       81.31      9.95 o 
  -7  -6   2        3.89        0.21      5.88 o 
  -6  -6   2      150.81      154.31      8.99 o 
  -5  -6   2       74.10       72.89      5.98 o 
  -4  -6   2      341.90      352.49      8.96 o 
  -3  -6   2      371.44      380.11      8.92 o 
  -2  -6   2      847.59      796.86     17.15 o 
  -1  -6   2     1535.40     1446.73     30.21 o 
   0  -6   2       32.58       39.55      1.78 o 
   1  -6   2     1063.05     1046.01     18.03 o 
   2  -6   2       44.45       42.76      2.32 o 
   3  -6   2     1298.46     1279.72     25.03 o 
   4  -6   2       34.93       41.48      3.06 o 
   5  -6   2      538.06      524.97     18.10 o 
   6  -6   2      145.50      147.11     18.00 o 
  -6  -5   2      459.42      488.68     17.76 o 
  -5  -5   2      568.75      562.24     19.36 o 
  -4  -5   2       10.51       12.91      3.42 o 
  -3  -5   2       81.85       72.07      3.09 o 
  -2  -5   2      174.18      215.03      5.05 o 
  -1  -5   2      323.54      328.61      8.05 o 
   0  -5   2        3.31        4.60      1.52 o 
   1  -5   2     1218.94     1177.64     18.79 o 
   2  -5   2     1609.91     1574.37     26.48 o 
   3  -5   2     1246.53     1215.12     29.15 o 
   4  -5   2      332.05      337.30      8.06 o 
   5  -5   2       67.17       72.47      9.08 o 
   6  -5   2      160.93      163.99     14.37 o 
  -6  -4   2      332.70      304.38     17.25 o 
  -5  -4   2       67.49       70.80      6.96 o 
  -4  -4   2        2.94       -0.30      3.63 o 
  -3  -4   2      643.93      637.19     20.54 o 
  -2  -4   2     3303.63     3346.55     63.22 o 
  -1  -4   2     2429.67     2357.37     48.27 o 
   0  -4   2     3024.72     3085.90     58.63 o 
   1  -4   2      134.18      140.63      3.33 o 
   2  -4   2      982.59      974.36     17.85 o 
   3  -4   2        4.20        7.04      1.91 o 
   4  -4   2       82.43       82.62      3.77 o 
   5  -4   2       55.98       69.32      5.41 o 
   6  -4   2      569.59      517.08     28.29 o 
   7  -4   2      307.84      324.72     17.27 o 
  -6  -3   2        4.95        9.98      5.14 o 
  -5  -3   2      649.83      616.32     28.74 o 
  -4  -3   2      929.57      847.78     37.52 o 
  -3  -3   2       79.37       66.87      5.14 o 
  -2  -3   2     3389.75     3322.27     73.72 o 
  -1  -3   2      492.52      582.74     15.33 o 
   0  -3   2      955.74      935.95     18.13 o 
   1  -3   2      477.32      493.10      9.39 o 
   2  -3   2     2970.99     3154.03     51.77 o 
   3  -3   2     2073.45     2061.87     33.48 o 
   4  -3   2     1872.32     1887.43     39.30 o 
   5  -3   2      944.90      876.26     25.70 o 
   6  -3   2        0.41        1.28      5.51 o 
   7  -3   2       31.31       26.38      7.41 o 
  -7  -2   2      195.15      182.75     14.52 o 
  -6  -2   2      938.39      876.19     30.15 o 
  -5  -2   2      229.46      203.62     11.80 o 
  -4  -2   2      964.37      905.87     39.94 o 
  -3  -2   2      264.18      222.08     11.19 o 
  -2  -2   2      787.72      735.09     29.80 o 
  -1  -2   2     1121.64     1117.20     22.44 o 
   0  -2   2     3383.82     3617.59     83.25 o 
   1  -2   2     4449.52     4652.03     82.26 o 
   2  -2   2      310.48      381.44      6.40 o 
   3  -2   2      178.58      160.65      4.02 o 
   4  -2   2        9.60       22.48      2.52 o 
   5  -2   2        9.42       15.00      3.48 o 
   6  -2   2       91.09      113.18     13.16 o 
   7  -2   2      427.17      429.74     19.63 o 
  -7  -1   2       31.63       30.23      5.08 o 
  -6  -1   2      199.98      191.04      9.17 o 
  -5  -1   2      268.61      265.77      7.46 o 
  -4  -1   2      349.17      321.39      9.25 o 
  -3  -1   2     3159.91     3155.41    132.82 o 
  -2  -1   2      166.03      177.91      8.77 o 
  -1  -1   2    24698.76    22033.55    464.23 o 
   0  -1   2      714.30      724.46     15.30 o 
   1  -1   2       91.36       86.38      2.00 o 
   2  -1   2       38.55       57.51      1.50 o 
   3  -1   2     3704.89     3940.28     80.06 o 
   4  -1   2     1217.80     1214.07     33.81 o 
   5  -1   2      151.07      162.77      7.17 o 
   6  -1   2      718.39      698.53     21.20 o 
   7  -1   2       23.16       27.27      9.23 o 
  -7   0   2       82.01       90.72      7.19 o 
  -6   0   2       59.29       73.95      5.73 o 
  -5   0   2     2217.82     2112.09     57.12 o 
  -4   0   2      696.90      701.67     19.09 o 
  -3   0   2      634.17      573.69     13.74 o 
  -2   0   2      633.31      576.09     15.42 o 
  -1   0   2      254.67      237.38      6.46 o 
   0   0   2     1800.48     1970.06     36.80 o 
   1   0   2     4400.71     4591.16     84.39 o 
   2   0   2     4967.06     5298.78    133.89 o 
   3   0   2      282.89      235.37      6.25 o 
   4   0   2      643.69      691.29     19.90 o 
   5   0   2       81.67      100.19      5.11 o 
   6   0   2      189.43      191.95      9.74 o 
   7   0   2      173.32      184.96     11.07 o 
  -7   1   2      217.05      195.63     14.67 o 
  -6   1   2     1122.17     1095.28     39.95 o 
  -5   1   2        4.78        8.30      3.40 o 
  -4   1   2      436.94      452.83     13.88 o 
  -3   1   2       85.56      102.38      3.16 o 
  -2   1   2     4602.56     4757.29    108.27 o 
  -1   1   2       68.95       58.98      2.26 o 
   0   1   2     8849.78     8514.68    211.35 o 
   1   1   2     1162.30     1266.74     23.07 o 
   2   1   2       49.99       51.41      2.27 o 
   3   1   2     1883.07     1995.99     55.13 o 
   4   1   2      315.16      301.90      9.42 o 
   5   1   2      636.84      605.18     21.25 o 
   6   1   2       11.36        8.90      3.51 o 
   7   1   2      273.97      264.67     13.22 o 
  -7   2   2       21.98       16.62      6.25 o 
  -6   2   2      189.18      216.63     11.31 o 
  -5   2   2       17.68       30.27      4.38 o 
  -4   2   2     2021.89     1986.53     53.78 o 
  -3   2   2      405.37      363.53     15.94 o 
  -2   2   2      414.33      405.44      8.64 o 
  -1   2   2     1245.14     1203.22     31.64 o 
   0   2   2     1938.80     1972.04     40.94 o 
   1   2   2     2894.05     2786.87     47.73 o 
   2   2   2       58.65       63.51      2.62 o 
   3   2   2     2833.77     2981.69     62.53 o 
   4   2   2       89.98       70.78      3.27 o 
   5   2   2      277.02      283.82     11.44 o 
   6   2   2      232.75      248.02     12.25 o 
   7   2   2       72.26       89.21      6.00 o 
  -7   3   2      155.67      160.60     11.10 o 
  -6   3   2       66.38       59.76      6.81 o 
  -5   3   2      504.98      487.74     19.65 o 
  -4   3   2       11.80       14.22      2.29 o 
  -3   3   2      398.41      398.98      8.91 o 
  -2   3   2      814.75      904.46     21.37 o 
  -1   3   2     5313.24     5402.69    102.31 o 
   0   3   2     1526.13     1553.15     27.91 o 
   1   3   2     1462.31     1499.65     34.09 o 
   2   3   2     2629.18     2745.97     58.12 o 
   3   3   2       11.80       27.58      4.37 o 
   4   3   2      365.58      341.90      8.16 o 
   5   3   2      174.68      162.78     18.30 o 
   6   3   2      380.08      360.69     19.82 o 
   7   3   2        9.59        6.69      4.73 o 
  -7   4   2       70.48       91.38      9.38 o 
  -6   4   2       34.53       39.11      6.62 o 
  -5   4   2      607.56      653.18     25.51 o 
  -4   4   2      178.20      196.89     10.03 o 
  -3   4   2     2115.14     2192.66     51.13 o 
  -2   4   2     1376.51     1473.65     25.80 o 
  -1   4   2       71.78       66.49      1.90 o 
   0   4   2      551.39      523.58      8.98 o 
   1   4   2      451.77      454.94     10.90 o 
   2   4   2      288.58      264.89     10.33 o 
   3   4   2       16.36       24.97      1.57 o 
   4   4   2     3074.77     3182.65     67.49 o 
   5   4   2      574.50      511.42     18.17 o 
   6   4   2      128.95      140.58      8.10 o 
   7   4   2      199.70      204.37     10.55 o 
  -7   5   2       35.21       36.90      8.14 o 
  -6   5   2      281.35      275.74     14.69 o 
  -5   5   2        8.60        6.40      5.12 o 
  -4   5   2     1209.85     1209.28     44.11 o 
  -3   5   2      922.74      948.35     22.85 o 
  -2   5   2      154.12      123.05      3.61 o 
  -1   5   2      126.04      124.08      3.87 o 
   0   5   2     3872.96     4098.85     62.53 o 
   1   5   2      446.79      464.25     10.09 o 
   2   5   2     3574.82     3489.77    127.77 o 
   3   5   2     1809.01     1805.41     42.42 o 
   4   5   2       21.80       23.09      2.90 o 
   5   5   2       10.89       13.09      3.62 o 
   6   5   2        0.53        3.74      3.97 o 
   7   5   2       32.46       28.54      5.26 o 
  -6   6   2      164.74      177.12     11.96 o 
  -5   6   2      148.18      139.19      9.69 o 
  -4   6   2        4.09        5.16      3.37 o 
  -3   6   2       18.05       20.35      1.88 o 
  -2   6   2     1621.51     1704.07     28.46 o 
  -1   6   2     4053.11     4241.15     69.54 o 
   0   6   2      181.99      218.08      4.11 o 
   1   6   2     1327.22     1295.65     26.95 o 
   2   6   2      472.59      463.49     11.41 o 
   3   6   2      150.06      128.81      6.00 o 
   4   6   2       21.44       26.06      4.06 o 
   5   6   2      401.42      384.93     12.26 o 
   6   6   2       61.24       63.16      7.56 o 
   7   6   2      183.29      187.19     14.52 o 
  -6   7   2        1.25        7.86      7.11 o 
  -5   7   2      242.13      254.96     14.29 o 
  -4   7   2       73.43       79.18      6.61 o 
  -3   7   2     3320.62     3183.49     66.39 o 
  -2   7   2      931.19      904.44     14.79 o 
  -1   7   2      277.36      254.72      5.31 o 
   0   7   2       11.31       29.92      2.40 o 
   1   7   2      341.56      330.42      7.07 o 
   2   7   2      127.64      137.38      4.67 o 
   3   7   2       95.71      111.38      5.31 o 
   4   7   2      295.95      283.92      9.58 o 
   5   7   2        0.03        2.60      3.18 o 
   6   7   2      195.20      194.11      9.83 o 
   7   7   2       72.25       81.84     15.13 o 
  -6   8   2       73.10       78.38      9.91 o 
  -5   8   2      255.60      235.57     14.10 o 
  -4   8   2      352.99      325.20     14.42 o 
  -3   8   2        5.32        7.74      2.71 o 
  -2   8   2       65.19       73.00      2.96 o 
  -1   8   2      200.81      218.49      4.98 o 
   0   8   2      865.75      886.41     14.99 o 
   1   8   2       11.93       17.00      1.86 o 
   2   8   2      940.95      922.80     26.10 o 
   3   8   2       12.81       14.09      3.18 o 
   4   8   2      128.66      114.51      5.93 o 
   5   8   2       10.75       13.92      3.72 o 
   6   8   2       27.80       23.60      4.38 o 
   7   8   2       26.56       29.93      9.68 o 
  -5   9   2        6.57        5.81      5.45 o 
  -4   9   2      216.03      223.19      9.37 o 
  -3   9   2       87.41       81.08      4.28 o 
  -2   9   2      789.19      741.63     16.21 o 
  -1   9   2      154.19      171.39      6.81 o 
   0   9   2      173.07      173.70      4.71 o 
   1   9   2       83.10       94.22      3.52 o 
   2   9   2       23.43       23.85      2.87 o 
   3   9   2       18.26       19.20      3.46 o 
   4   9   2        4.49        9.61      3.83 o 
   5   9   2      318.46      301.49     10.96 o 
   6   9   2       92.33       87.43      5.90 o 
  -5  10   2       95.64       78.06     12.10 o 
  -4  10   2       69.08       66.70      5.11 o 
  -3  10   2      174.50      150.08      7.36 o 
  -2  10   2      116.40      114.53      5.13 o 
  -1  10   2       52.05       50.94      3.21 o 
   0  10   2      113.60      129.88      4.17 o 
   1  10   2      393.30      409.01      9.09 o 
   2  10   2        3.14        4.67      2.87 o 
   3  10   2      627.01      610.43     15.87 o 
   4  10   2      220.45      220.50     10.21 o 
   5  10   2       30.90       35.47      4.88 o 
   6  10   2        6.57        5.96      4.81 o 
  -4  11   2        0.79        0.29      4.63 o 
  -3  11   2       71.61       84.28      5.95 o 
  -2  11   2        9.91        7.66      5.98 o 
  -1  11   2      472.89      491.93     12.22 o 
   0  11   2      143.20      149.39      5.60 o 
   1  11   2        6.75        4.06      3.24 o 
   2  11   2       99.01      100.18      8.35 o 
   3  11   2       12.11       15.39      3.66 o 
   4  11   2       30.94       36.37      4.38 o 
   5  11   2       11.25        8.62      4.23 o 
  -4  12   2       55.16       51.06     10.89 o 
  -3  12   2       19.53       13.56      5.11 o 
  -2  12   2      327.27      282.38      9.53 o 
  -1  12   2       23.57       18.19      3.90 o 
   0  12   2       22.31       21.33      3.78 o 
   1  12   2       32.12       36.56      4.32 o 
   2  12   2      516.40      526.14     14.63 o 
   3  12   2       23.98       24.89      4.19 o 
   4  12   2      123.74      130.76      6.65 o 
   5  12   2       61.21       59.53      6.90 o 
  -3  13   2       18.38       12.03      5.55 o 
  -2  13   2       22.45       26.42      5.44 o 
  -1  13   2        1.01       -2.34      4.56 o 
   0  13   2      177.99      176.02      7.17 o 
   1  13   2       63.31       75.36      6.28 o 
   2  13   2        3.67        0.15      4.23 o 
   3  13   2        2.60        0.92      4.35 o 
   4  13   2        4.17        8.89      4.71 o 
  -2  14   2        0.35       11.50      9.08 o 
  -1  14   2      246.23      226.33     12.36 o 
   0  14   2       68.38       65.32      9.62 o 
   1  14   2        2.66        6.87      6.10 o 
   2  14   2      125.44      118.90      6.96 o 
   3  14   2      112.80      109.80      7.03 o 
  -3 -12   3       50.96       55.91      6.96 o 
  -2 -12   3       19.04       20.18      7.87 o 
  -1 -12   3      121.08      130.70      9.01 o 
   0 -12   3        1.24        4.14      6.22 o 
   1 -12   3       87.56       88.81      8.01 o 
   2 -12   3      117.98      117.84     10.81 o 
  -4 -11   3       14.84       15.93      5.00 o 
  -3 -11   3      189.14      194.25      9.56 o 
  -2 -11   3       42.04       43.76      5.90 o 
  -1 -11   3        3.00        7.74      5.34 o 
   0 -11   3      263.00      258.51     12.01 o 
   1 -11   3      152.25      152.40      6.68 o 
   2 -11   3        5.36       15.62      4.78 o 
   3 -11   3       31.78       34.22      5.66 o 
  -5 -10   3       83.50       95.26      5.97 o 
  -4 -10   3      307.18      334.50     12.50 o 
  -3 -10   3       74.48       84.58      5.51 o 
  -2 -10   3      187.30      194.55      9.24 o 
  -1 -10   3       55.26       61.01      6.89 o 
   0 -10   3        5.95        5.77      4.73 o 
   1 -10   3       42.34       38.84      3.41 o 
   2 -10   3      271.01      248.26      9.30 o 
   3 -10   3      252.55      240.42      9.43 o 
   4 -10   3       35.98       49.70     11.25 o 
  -5  -9   3      126.16      127.66      6.08 o 
  -4  -9   3        1.08        5.86      3.54 o 
  -3  -9   3       17.88       26.53      3.83 o 
  -2  -9   3      230.62      203.58     14.63 o 
  -1  -9   3        9.16        9.31      4.03 o 
   0  -9   3       47.26       54.35      4.31 o 
   1  -9   3      637.47      632.10     15.30 o 
   2  -9   3       97.82      100.20      7.42 o 
   3  -9   3      159.58      148.66      7.02 o 
   4  -9   3       43.42       32.63      5.52 o 
  -6  -8   3       12.84       16.94      7.06 o 
  -5  -8   3       31.52       32.81      5.59 o 
  -4  -8   3        7.24       11.11      3.23 o 
  -3  -8   3      477.59      484.23     13.05 o 
  -2  -8   3      158.63      157.73      6.30 o 
  -1  -8   3      194.27      203.31      8.42 o 
   0  -8   3      406.30      436.54     12.40 o 
   1  -8   3      100.36      102.15      3.83 o 
   2  -8   3      333.91      323.80     10.03 o 
   3  -8   3       17.46       14.72      3.99 o 
   4  -8   3      314.23      318.82     10.29 o 
   5  -8   3       46.04       68.68     12.71 o 
  -6  -7   3        8.06        9.32      7.26 o 
  -5  -7   3      124.42      142.13      6.76 o 
  -4  -7   3      181.57      196.23      7.12 o 
  -3  -7   3       64.99       71.85      3.89 o 
  -2  -7   3      159.91      191.10      6.55 o 
  -1  -7   3      182.80      167.58      7.07 o 
   0  -7   3      624.30      607.16     15.86 o 
   1  -7   3      126.83      146.40      4.45 o 
   2  -7   3     1400.20     1433.76     31.15 o 
   3  -7   3      191.68      177.98      6.94 o 
   4  -7   3      144.54      141.34      6.37 o 
   5  -7   3       73.13       78.06     12.10 o 
  -6  -6   3      121.82      151.00      9.83 o 
  -5  -6   3        6.68        9.23      6.66 o 
  -4  -6   3       93.71       97.00      3.69 o 
  -3  -6   3      344.52      423.12     11.06 o 
  -2  -6   3     1175.41     1082.19     25.66 o 
  -1  -6   3      691.43      685.57     20.10 o 
   0  -6   3      277.60      291.65      8.52 o 
   1  -6   3      812.38      792.23     14.83 o 
   2  -6   3       54.76       62.25      3.07 o 
   3  -6   3       10.26       20.11      2.63 o 
   4  -6   3       23.32       18.03      2.97 o 
   5  -6   3      596.77      613.50     20.67 o 
   6  -6   3       95.23      113.78     10.76 o 
  -6  -5   3      203.11      192.96     13.77 o 
  -5  -5   3       92.08      100.63     11.35 o 
  -4  -5   3       78.14       73.25      5.24 o 
  -3  -5   3     2067.41     2048.74     39.11 o 
  -2  -5   3       29.49       47.83      2.18 o 
  -1  -5   3      523.90      528.33     11.83 o 
   0  -5   3        1.86        2.25      1.28 o 
   1  -5   3     1648.38     1708.14     28.93 o 
   2  -5   3      310.07      330.43      6.73 o 
   3  -5   3     2997.29     2981.37     61.52 o 
   4  -5   3      993.23      948.33     19.04 o 
   5  -5   3       79.76       80.88      5.34 o 
   6  -5   3       72.70       53.87      8.10 o 
  -6  -4   3       44.19       48.48     10.29 o 
  -5  -4   3      453.21      447.48     21.33 o 
  -4  -4   3      114.92      104.43      5.88 o 
  -3  -4   3       10.99       20.11      2.49 o 
  -2  -4   3      102.56       96.71      2.97 o 
  -1  -4   3     2155.04     2001.81     41.29 o 
   0  -4   3     1805.59     1774.51     34.03 o 
   1  -4   3       67.37       61.82      3.55 o 
   2  -4   3     1218.56     1217.82     20.77 o 
   3  -4   3       17.22       20.55      2.27 o 
   4  -4   3       11.73       13.66      2.09 o 
   5  -4   3       22.73       19.35      4.52 o 
   6  -4   3      444.72      456.80     20.58 o 
   7  -4   3       23.26       21.76      8.32 o 
  -6  -3   3       19.17       16.64      6.05 o 
  -5  -3   3       52.45       53.11      4.49 o 
  -4  -3   3      327.23      340.74     16.49 o 
  -3  -3   3      231.98      196.64      9.23 o 
  -2  -3   3    13298.85    13288.10    266.66 o 
  -1  -3   3      679.14      642.27     17.12 o 
   0  -3   3      765.52      747.28     14.69 o 
   1  -3   3        5.43        6.73      1.12 o 
   2  -3   3     1760.57     1881.45     31.36 o 
   3  -3   3      334.20      326.15      6.31 o 
   4  -3   3      327.67      327.78      8.76 o 
   5  -3   3      642.97      632.29     19.65 o 
   6  -3   3       39.71       44.94      6.89 o 
   7  -3   3      194.10      187.89     12.79 o 
  -7  -2   3       13.82       17.85      6.96 o 
  -5  -2   3        0.40        0.91      3.93 o 
  -4  -2   3     1285.57     1227.97     75.79 o 
  -3  -2   3      869.64      892.55     49.92 o 
  -2  -2   3       52.34       70.27      4.98 o 
  -1  -2   3      816.45      862.04     16.70 o 
   0  -2   3      430.58      415.56      9.34 o 
   1  -2   3     3059.77     3074.18     54.58 o 
   2  -2   3       51.61       65.48      2.70 o 
   3  -2   3     1761.79     1822.82     29.77 o 
   4  -2   3        9.16       12.09      2.24 o 
   5  -2   3      531.09      536.45     16.84 o 
   6  -2   3       91.94       89.88      6.27 o 
   7  -2   3      276.14      304.14     15.98 o 
  -7  -1   3      591.23      586.97     33.28 o 
  -6  -1   3       86.15       75.75      7.87 o 
  -5  -1   3      330.71      302.45     11.00 o 
  -4  -1   3        2.85        4.24      3.03 o 
  -3  -1   3     1300.14     1274.71     83.36 o 
  -2  -1   3        0.43        3.35      0.76 o 
  -1  -1   3     4363.43     4358.91    103.20 o 
   0  -1   3      327.42      307.70     10.78 o 
   1  -1   3      186.31      177.49      4.45 o 
   2  -1   3     1375.18     1489.72     24.47 o 
   3  -1   3      379.44      369.67      6.09 o 
   4  -1   3      301.00      320.40      9.00 o 
   5  -1   3       69.88       82.69      5.22 o 
   6  -1   3      738.14      710.48     21.59 o 
   7  -1   3        0.79        4.66      6.03 o 
  -7   0   3       33.13       33.24      5.52 o 
  -6   0   3       26.10       28.60      4.35 o 
  -5   0   3     1043.66     1040.37     36.97 o 
  -4   0   3       30.12       38.88      2.31 o 
  -3   0   3      867.63      816.86     19.45 o 
  -2   0   3      689.64      595.85     18.39 o 
  -1   0   3     1283.97     1380.24     32.24 o 
   0   0   3      950.25      943.08     17.85 o 
   1   0   3      170.75      170.11      3.43 o 
   2   0   3     3396.36     3651.26     57.42 o 
   3   0   3      276.80      314.29      8.03 o 
   4   0   3     1903.01     1978.13     54.08 o 
   5   0   3      550.54      551.62     16.84 o 
   6   0   3      138.82      149.77      7.77 o 
   7   0   3       67.81       68.61      7.45 o 
  -7   1   3      119.47      111.76      8.21 o 
  -6   1   3      428.08      433.41     27.08 o 
  -5   1   3        5.15        5.27      3.40 o 
  -4   1   3      256.51      239.63      9.14 o 
  -3   1   3      203.96      219.16      7.10 o 
  -2   1   3     2694.67     2730.60     72.10 o 
  -1   1   3       58.34       59.77      3.14 o 
   0   1   3     3369.78     3414.46     58.99 o 
   1   1   3     1828.26     1852.57     37.99 o 
   2   1   3      450.77      443.25      7.28 o 
   3   1   3     1010.90      978.04     45.81 o 
   4   1   3       77.88       59.92      4.38 o 
   5   1   3      183.22      182.23      8.76 o 
   6   1   3      190.11      188.28      8.19 o 
   7   1   3      362.81      376.28     13.74 o 
  -7   2   3       10.53        5.11      5.87 o 
  -6   2   3      226.49      225.79     11.80 o 
  -5   2   3       11.98       18.19      4.26 o 
  -4   2   3     1588.71     1606.92     66.25 o 
  -3   2   3      375.11      417.00     16.00 o 
  -2   2   3     1384.60     1312.74     37.16 o 
  -1   2   3     2203.14     2203.13     88.76 o 
   0   2   3     1173.71     1148.00     23.23 o 
   1   2   3     1260.66     1284.77     23.88 o 
   2   2   3        3.19       15.39      3.01 o 
   3   2   3     4817.87     5171.69    181.63 o 
   4   2   3       44.54       47.07      3.07 o 
   5   2   3     1114.08     1142.49     38.06 o 
   6   2   3      329.78      297.70     12.73 o 
   7   2   3       71.37       74.50      5.72 o 
  -7   3   3       35.41       39.65      7.27 o 
  -6   3   3      234.68      246.13     18.46 o 
  -5   3   3     1257.80     1271.74     46.04 o 
  -4   3   3      159.27      179.10     11.80 o 
  -3   3   3      563.12      497.29     11.57 o 
  -2   3   3      384.17      404.13     15.39 o 
  -1   3   3     3896.09     3987.17     75.64 o 
   0   3   3      221.85      241.62      4.38 o 
   1   3   3    10099.28     9850.66    220.31 o 
   2   3   3     1480.00     1419.07     29.32 o 
   3   3   3      394.36      442.24     12.67 o 
   4   3   3      188.65      183.09      6.68 o 
   5   3   3        1.30        5.37      3.34 o 
   6   3   3       77.68       75.34      6.07 o 
   7   3   3       23.27       24.80      5.67 o 
  -7   4   3      353.86      350.84     17.57 o 
  -6   4   3      210.50      185.08     11.50 o 
  -5   4   3       10.83        9.64     12.41 o 
  -4   4   3        5.04        2.39      3.83 o 
  -3   4   3     1085.25     1088.66     38.88 o 
  -2   4   3     2804.41     2942.99     47.85 o 
  -1   4   3      824.98      848.58     13.29 o 
   0   4   3     8412.02     8684.54    141.43 o 
   1   4   3      137.95      122.52      2.73 o 
   2   4   3     1998.81     2072.14     42.68 o 
   3   4   3       14.12       25.16      2.45 o 
   4   4   3      920.96      898.02     24.85 o 
   5   4   3       15.88       21.36      3.92 o 
   6   4   3      841.42      849.50     29.25 o 
   7   4   3      171.40      179.97     18.76 o 
  -7   5   3       15.33       17.40      7.62 o 
  -6   5   3       54.92       65.17      7.67 o 
  -5   5   3      266.04      256.01     13.12 o 
  -4   5   3     2636.09     2607.40     91.77 o 
  -3   5   3       60.46       73.25      4.38 o 
  -2   5   3     2146.06     2128.55     34.43 o 
  -1   5   3        8.97       15.71      2.12 o 
   0   5   3     1957.25     1958.07     32.38 o 
   1   5   3      162.97      168.46      3.49 o 
   2   5   3      641.04      625.72     13.37 o 
   3   5   3      386.62      374.54      9.87 o 
   4   5   3      354.47      384.52     10.30 o 
   5   5   3      923.57      951.98     32.11 o 
   6   5   3       58.58       74.45     18.61 o 
   7   5   3        4.86        1.47      5.08 o 
  -6   6   3      341.80      334.69     16.93 o 
  -5   6   3      266.35      251.50     13.43 o 
  -4   6   3      148.28      143.78      9.20 o 
  -3   6   3      418.18      373.67     10.13 o 
  -2   6   3      490.54      506.46      9.14 o 
  -1   6   3     2071.70     2109.89     32.59 o 
   0   6   3      281.11      300.60      5.74 o 
   1   6   3     5175.38     5352.80     92.48 o 
   2   6   3      107.63      126.90      5.43 o 
   3   6   3      952.48      918.00     25.72 o 
   4   6   3        4.98        4.34      2.62 o 
   5   6   3      118.86      107.85      6.95 o 
   6   6   3        3.72        5.28      4.51 o 
   7   6   3      193.57      185.17     10.21 o 
  -6   7   3       31.43       37.14      8.05 o 
  -5   7   3      204.25      218.24     12.91 o 
  -4   7   3        0.19        5.03      3.75 o 
  -3   7   3     1435.17     1415.83     30.23 o 
  -2   7   3      107.98      117.66      4.05 o 
  -1   7   3     1639.50     1606.48     25.07 o 
   0   7   3      819.68      838.09     13.47 o 
   1   7   3       23.56       29.91      1.54 o 
   2   7   3       72.28       69.23      3.52 o 
   3   7   3      563.24      525.91     15.66 o 
   4   7   3      927.98      843.97     24.24 o 
   5   7   3       25.70       28.00      3.66 o 
   6   7   3      398.75      387.91     15.72 o 
   7   7   3        4.78        6.77      5.30 o 
  -6   8   3       22.70       13.17      8.05 o 
  -5   8   3      317.44      298.98     18.61 o 
  -4   8   3      645.19      602.99     30.74 o 
  -3   8   3      222.33      185.96     11.57 o 
  -2   8   3      383.39      366.40      7.62 o 
  -1   8   3       30.84       32.81      1.82 o 
   0   8   3      234.71      214.33      4.40 o 
   1   8   3      725.18      720.31     15.79 o 
   2   8   3     4325.82     4345.13    116.53 o 
   3   8   3      360.60      345.04     11.38 o 
   4   8   3      237.56      240.13      9.04 o 
   5   8   3      104.35      111.68      6.10 o 
   6   8   3       81.24       65.73      6.59 o 
   7   8   3       41.50       29.66      8.47 o 
  -5   9   3        9.82        8.34      7.32 o 
  -4   9   3       30.03       40.49      5.34 o 
  -3   9   3        6.78       15.90      3.77 o 
  -2   9   3      537.43      555.34     14.25 o 
  -1   9   3        7.39       12.76      2.19 o 
   0   9   3      674.32      679.01     12.63 o 
   1   9   3     1006.15      979.60     19.01 o 
   2   9   3       59.24       59.24      6.62 o 
   3   9   3       39.05       34.29      3.87 o 
   4   9   3       35.30       32.65      4.00 o 
   5   9   3      305.29      281.74     10.68 o 
   6   9   3       13.62       19.30      4.70 o 
  -5  10   3        3.25       -6.11      7.04 o 
  -4  10   3      142.42      131.83      8.14 o 
  -3  10   3      622.21      564.10     16.84 o 
  -2  10   3       19.23       11.35      3.14 o 
  -1  10   3      337.92      315.01      7.73 o 
   0  10   3       57.84       51.28      2.72 o 
   1  10   3     1246.20     1254.76     24.08 o 
   2  10   3       50.99       46.33      3.53 o 
   3  10   3      694.00      699.04     21.06 o 
   4  10   3      196.77      189.38     13.76 o 
   5  10   3       21.06       18.41      4.69 o 
   6  10   3       16.77       22.75      5.29 o 
  -4  11   3        6.77        5.35      5.37 o 
  -3  11   3       29.70       34.22      4.71 o 
  -2  11   3       24.21       27.46      3.80 o 
  -1  11   3      400.69      414.05     11.36 o 
   0  11   3      197.58      212.49      5.52 o 
   1  11   3       90.72       90.59      3.87 o 
   2  11   3      259.59      251.68      9.83 o 
   3  11   3       11.65       11.24      3.51 o 
   4  11   3       11.82        8.11      4.49 o 
   5  11   3       62.29       57.68      5.95 o 
   6  11   3      407.97      370.16     20.07 o 
  -4  12   3      105.86       95.59     13.16 o 
  -3  12   3       81.95       93.39      7.61 o 
  -2  12   3      638.95      614.97     16.28 o 
  -1  12   3       43.91       40.79      4.23 o 
   0  12   3       75.04       73.16      3.47 o 
   1  12   3      370.38      353.18     17.51 o 
   2  12   3       74.05       70.79      4.94 o 
   3  12   3       56.93       55.97      4.68 o 
   4  12   3      386.82      368.23     15.98 o 
   5  12   3      113.09      106.99      6.41 o 
  -3  13   3       57.03       46.03      5.95 o 
  -2  13   3        1.71       -3.53      4.17 o 
  -1  13   3        5.78        1.52      4.40 o 
   0  13   3       44.50       52.47      4.56 o 
   1  13   3      138.64      152.86      7.13 o 
   2  13   3      551.16      539.25     27.12 o 
   3  13   3      328.69      323.87     10.83 o 
   4  13   3       27.28       35.46      6.29 o 
  -2  14   3      103.32      103.74      7.20 o 
  -1  14   3      167.39      165.07      8.25 o 
   0  14   3        2.20       -0.31      5.21 o 
   1  14   3        4.79        6.16      4.66 o 
   2  14   3       51.27       54.44      5.55 o 
   3  14   3        5.50        8.52      4.80 o 
   0  15   3        0.53        5.24      7.02 o 
   1  15   3       31.96       38.85      7.26 o 
   2  15   3      144.71      144.23      8.87 o 
  -2 -12   4      101.67      111.77      8.86 o 
  -1 -12   4        8.17        8.32      6.49 o 
   0 -12   4       22.89       19.45      6.97 o 
   1 -12   4      128.37      134.35      9.49 o 
  -3 -11   4       48.09       52.63      7.99 o 
  -2 -11   4        1.73        3.03      5.34 o 
  -1 -11   4      103.48       99.93      8.93 o 
   0 -11   4      289.71      283.60     16.09 o 
   1 -11   4        0.04        8.82      6.14 o 
   2 -11   4      185.87      173.88      8.34 o 
  -4 -10   4      108.13      114.22      6.53 o 
  -3 -10   4        4.38        3.00      4.82 o 
  -2 -10   4      135.05      146.96      8.32 o 
  -1 -10   4      178.27      185.38      9.53 o 
   0 -10   4      129.35      134.82      8.38 o 
   1 -10   4       81.37       98.09      5.88 o 
   2 -10   4      121.60      123.03      8.56 o 
   3 -10   4      125.65      130.10      8.38 o 
  -5  -9   4       56.58       61.82      5.01 o 
  -4  -9   4       52.26       51.70      4.70 o 
  -3  -9   4      102.55      123.18      6.16 o 
  -2  -9   4      143.36      151.52      7.96 o 
  -1  -9   4      169.23      177.84     11.68 o 
   0  -9   4       34.80       39.22      5.38 o 
   1  -9   4     1005.20      991.44     24.74 o 
   2  -9   4       24.73       20.02      4.54 o 
   3  -9   4      324.13      299.57     10.55 o 
   4  -9   4       87.18       77.03      6.04 o 
  -5  -8   4       12.22       17.38      4.60 o 
  -4  -8   4        0.55        8.15      3.36 o 
  -3  -8   4      441.79      426.74     12.08 o 
  -2  -8   4       19.01       15.92      5.52 o 
  -1  -8   4      466.90      471.22     15.51 o 
   0  -8   4      562.10      532.21     14.80 o 
   1  -8   4      140.99      154.52      6.57 o 
   2  -8   4        5.06        6.60      3.93 o 
   3  -8   4       83.65       81.23      5.49 o 
   4  -8   4      203.50      217.65      8.65 o 
   5  -8   4       12.55        5.57      5.86 o 
  -6  -7   4       12.60       24.65      6.95 o 
  -5  -7   4      176.09      183.20      8.45 o 
  -4  -7   4      920.73      920.70     22.49 o 
  -3  -7   4      112.52      130.14      5.51 o 
  -2  -7   4      530.39      565.82     14.66 o 
  -1  -7   4        1.47        4.79      3.14 o 
   0  -7   4      536.59      576.93     15.42 o 
   1  -7   4       29.74       28.57      2.78 o 
   2  -7   4     1932.28     1935.76     37.60 o 
   3  -7   4      189.52      177.49      7.25 o 
   4  -7   4      464.49      420.96     12.17 o 
   5  -7   4       86.17       79.52     13.46 o 
  -6  -6   4      356.84      423.91     17.01 o 
  -5  -6   4       42.54       35.38      6.09 o 
  -4  -6   4        5.61        7.68      2.47 o 
  -3  -6   4      301.61      284.31      8.82 o 
  -2  -6   4      585.57      586.53     14.85 o 
  -1  -6   4       46.98       44.26      3.81 o 
   0  -6   4      814.57      810.27     27.60 o 
   1  -6   4      956.51      938.37     20.90 o 
   2  -6   4      525.27      529.71     14.56 o 
   3  -6   4       59.31       62.55      4.38 o 
   4  -6   4        6.51       10.07      3.60 o 
   5  -6   4      306.93      323.51     13.49 o 
   6  -6   4       12.66       12.80      8.12 o 
  -6  -5   4        2.22        1.36      5.13 o 
  -5  -5   4        2.24        0.30      4.49 o 
  -4  -5   4      402.42      427.69     15.61 o 
  -3  -5   4     3759.20     3655.27     74.62 o 
  -2  -5   4      189.84      193.95     14.15 o 
  -1  -5   4     1348.18     1225.03     73.39 o 
   0  -5   4       84.13       91.19      4.14 o 
   1  -5   4     1099.28     1178.28     25.83 o 
   2  -5   4        1.82        3.55      1.78 o 
   3  -5   4      266.19      250.92      6.73 o 
   4  -5   4      232.44      242.52      6.76 o 
   5  -5   4      275.38      248.05      9.58 o 
   6  -5   4      189.18      172.40     15.73 o 
  -6  -4   4      186.62      207.77     12.71 o 
  -5  -4   4      842.38      902.83     52.19 o 
  -4  -4   4       55.95       58.09      4.81 o 
  -3  -4   4      557.10      604.84     13.17 o 
  -2  -4   4      457.79      461.64      9.62 o 
  -1  -4   4      781.62      746.23     18.52 o 
   0  -4   4      794.38      805.52     17.74 o 
   1  -4   4     1018.19     1010.80     20.13 o 
   2  -4   4     1937.63     1864.96     31.30 o 
   3  -4   4      401.15      397.34      9.06 o 
   4  -4   4      562.32      540.31     11.72 o 
   5  -4   4        0.93        7.25      3.79 o 
   6  -4   4      237.76      239.48     14.17 o 
  -5  -3   4       51.45       58.99      5.02 o 
  -4  -3   4      228.88      235.13      9.41 o 
  -3  -3   4      384.56      304.94      7.72 o 
  -2  -3   4     2267.11     2101.95     40.01 o 
  -1  -3   4      155.57      164.86      7.03 o 
   0  -3   4     1919.09     1869.12     43.85 o 
   1  -3   4      291.24      296.24      6.29 o 
   2  -3   4      121.94      126.12      3.54 o 
   3  -3   4       51.23       69.25      3.16 o 
   4  -3   4      300.66      328.72      6.98 o 
   5  -3   4      404.15      436.98     15.01 o 
   6  -3   4      249.26      244.20     10.95 o 
   7  -3   4      231.76      232.39     14.69 o 
  -7  -2   4      101.82       92.89      9.08 o 
  -5  -2   4       89.27       93.57      6.81 o 
  -4  -2   4     1406.20     1375.89     98.18 o 
  -3  -2   4      340.91      286.00     12.07 o 
  -2  -2   4     2187.43     2318.94     47.44 o 
  -1  -2   4      626.04      585.69     14.36 o 
   0  -2   4       99.94       97.89      3.54 o 
   1  -2   4      553.38      589.49     12.14 o 
   2  -2   4     3247.06     3521.76     57.93 o 
   3  -2   4     2798.06     2980.70     48.24 o 
   4  -2   4       30.67       36.72      2.88 o 
   5  -2   4      703.92      689.77     21.01 o 
   6  -2   4       71.10       66.86      6.70 o 
   7  -2   4      145.09      160.54     11.50 o 
  -7  -1   4      139.00      144.32     13.92 o 
  -6  -1   4      179.26      181.23     13.31 o 
  -5  -1   4      265.06      228.13     12.41 o 
  -4  -1   4       29.39       24.65      6.35 o 
  -3  -1   4      645.69      626.10     15.07 o 
  -2  -1   4      352.26      290.01      6.11 o 
  -1  -1   4     1065.53      959.05     25.69 o 
   0  -1   4      725.73      798.73     15.57 o 
   1  -1   4     4233.80     4371.44     71.51 o 
   2  -1   4      433.91      415.81      7.56 o 
   3  -1   4      366.46      336.72      6.30 o 
   4  -1   4      126.21      110.92      4.33 o 
   5  -1   4      418.43      422.49     13.95 o 
   6  -1   4      337.99      345.25     12.62 o 
   7  -1   4       86.48       87.90      9.83 o 
  -7   0   4      120.32      137.60      8.93 o 
  -6   0   4       28.07       32.39      4.51 o 
  -5   0   4      370.54      371.05     14.41 o 
  -4   0   4       10.81       12.09      1.35 o 
  -3   0   4     2218.06     2105.87     66.96 o 
  -2   0   4     1107.13      973.43     20.17 o 
  -1   0   4      228.78      257.09      8.69 o 
   0   0   4     2216.71     2242.65     38.77 o 
   1   0   4      136.48      146.31      3.28 o 
   2   0   4     5516.30     6029.12    103.95 o 
   3   0   4      200.67      219.53      4.14 o 
   4   0   4     2027.84     2030.13     47.02 o 
   5   0   4      103.03       90.34      5.40 o 
   6   0   4      253.00      272.41     10.60 o 
   7   0   4        5.69        1.37      4.81 o 
  -7   1   4      185.68      190.81     11.05 o 
  -6   1   4      222.43      213.85     14.83 o 
  -5   1   4      153.13      162.83      8.62 o 
  -4   1   4      656.06      610.46     17.64 o 
  -3   1   4       58.89       51.67      1.86 o 
  -2   1   4     1139.11     1137.12     26.80 o 
  -1   1   4      824.81      812.49     21.06 o 
   0   1   4     9045.23     9014.37    188.44 o 
   1   1   4      132.16      129.20      2.89 o 
   2   1   4     2285.51     2432.58     45.09 o 
   3   1   4      290.67      245.47     10.79 o 
   4   1   4       41.41       42.03      4.17 o 
   5   1   4      114.90      135.06      7.91 o 
   6   1   4      251.68      247.16      9.92 o 
   7   1   4      334.68      357.43     13.32 o 
  -7   2   4        8.67        8.56      5.81 o 
  -6   2   4       25.76       25.70      5.30 o 
  -5   2   4        4.95        2.25      4.24 o 
  -4   2   4      200.51      212.69     16.19 o 
  -3   2   4      594.03      645.98     19.53 o 
  -2   2   4     1686.73     1652.61     58.13 o 
  -1   2   4     4813.16     4844.95    208.80 o 
   0   2   4       85.74       83.29      2.27 o 
   1   2   4     6076.42     5990.46    102.91 o 
   2   2   4        1.03        1.68      0.61 o 
   3   2   4     1006.45     1000.86     23.69 o 
   4   2   4      459.30      477.25     17.17 o 
   5   2   4     1767.47     1657.86     57.34 o 
   6   2   4       61.54       53.68      6.03 o 
   7   2   4      136.31      135.94      7.86 o 
  -7   3   4       11.92        9.35      8.32 o 
  -6   3   4      220.65      227.62     12.32 o 
  -5   3   4      626.56      662.36     25.42 o 
  -4   3   4      263.13      263.07     11.74 o 
  -3   3   4     1626.78     1578.97     45.01 o 
  -2   3   4       29.76       36.61      4.49 o 
  -1   3   4     1123.95     1051.03     20.34 o 
   0   3   4      146.08      145.68      5.25 o 
   1   3   4      508.35      470.72      9.17 o 
   2   3   4      157.83      146.63      3.30 o 
   3   3   4     2440.46     2430.83     72.74 o 
   4   3   4     2190.44     2206.23     58.96 o 
   5   3   4        2.77       -1.35      3.49 o 
   6   3   4      118.63      132.81      8.43 o 
   7   3   4       26.50       32.23      7.11 o 
  -7   4   4      185.06      186.89     14.52 o 
  -6   4   4       35.55       36.01      6.46 o 
  -5   4   4      172.95      180.79     10.55 o 
  -4   4   4      243.91      238.37     11.43 o 
  -3   4   4      192.45      188.59     16.49 o 
  -2   4   4      469.02      456.25     13.84 o 
  -1   4   4     1536.14     1533.97     26.83 o 
   0   4   4     7236.25     7377.39    130.60 o 
   1   4   4      337.16      348.35      6.59 o 
   2   4   4     2774.89     2816.30     57.35 o 
   3   4   4        0.00        3.22      1.35 o 
   4   4   4       54.52       50.62      4.38 o 
   5   4   4       81.95       82.16      5.86 o 
   6   4   4      374.54      358.71     19.67 o 
   7   4   4      178.29      168.37     10.15 o 
  -7   5   4       28.43       20.81      7.70 o 
  -6   5   4       12.78       10.10      6.24 o 
  -5   5   4       95.08      116.41      8.43 o 
  -4   5   4      298.64      326.85     18.00 o 
  -3   5   4      341.76      341.00     11.21 o 
  -2   5   4     3080.79     3174.36     55.30 o 
  -1   5   4     2074.23     2139.10     32.92 o 
   0   5   4      217.11      321.79      5.94 o 
   1   5   4      109.30      134.31      3.14 o 
   2   5   4      233.30      196.10      4.92 o 
   3   5   4      597.82      558.98     12.36 o 
   4   5   4      520.80      532.03     18.98 o 
   5   5   4     1108.19     1085.84     30.25 o 
   6   5   4       31.01       28.13      5.08 o 
   7   5   4      110.33      115.27      9.23 o 
  -6   6   4      366.02      360.76     21.33 o 
  -5   6   4      136.58      131.83      9.48 o 
  -4   6   4      997.63      904.93     39.64 o 
  -3   6   4      908.87      888.74     26.23 o 
  -2   6   4       73.33       90.60      2.43 o 
  -1   6   4      210.43      268.13      4.82 o 
   0   6   4      697.51      712.37     12.32 o 
   1   6   4     2660.96     2613.49     44.98 o 
   2   6   4       43.67       32.01      2.37 o 
   3   6   4     1051.72     1051.51     26.90 o 
   4   6   4      206.11      221.44      8.18 o 
   5   6   4      230.44      229.57     10.69 o 
   6   6   4      160.79      154.80     13.01 o 
   7   6   4        4.69        4.62      5.37 o 
  -6   7   4       21.85       21.85      7.75 o 
  -5   7   4       67.73       76.06      8.31 o 
  -4   7   4        7.70       22.18      8.77 o 
  -3   7   4       10.46       32.03      5.11 o 
  -2   7   4      235.91      237.87      8.35 o 
  -1   7   4      548.20      541.49      9.03 o 
   0   7   4      319.61      310.73      6.05 o 
   1   7   4      338.29      344.84      6.88 o 
   2   7   4      105.08       94.88      3.90 o 
   3   7   4       44.96       42.33      3.55 o 
   4   7   4      581.37      562.03     16.94 o 
   5   7   4       21.05       26.27      5.26 o 
   6   7   4      159.80      152.21      9.52 o 
   7   7   4        4.87        5.55      5.52 o 
  -6   8   4        5.34        3.72     11.65 o 
  -5   8   4      113.19      125.86     10.46 o 
  -4   8   4      231.21      221.03      9.88 o 
  -3   8   4      156.54      142.23      5.11 o 
  -2   8   4      117.07      121.86      6.19 o 
  -1   8   4        2.88        7.90      1.43 o 
   0   8   4      732.46      724.98     11.89 o 
   1   8   4        4.09        6.18      1.60 o 
   2   8   4      831.26      804.73     19.52 o 
   3   8   4      479.51      467.09     14.61 o 
   4   8   4      164.86      164.89     10.05 o 
   5   8   4      160.21      173.85      9.44 o 
   6   8   4        1.81        1.83      5.21 o 
   7   8   4        6.98       13.38      5.74 o 
  -5   9   4        9.08        8.53      7.45 o 
  -4   9   4        5.29       -0.68      4.35 o 
  -3   9   4      328.00      317.04      8.68 o 
  -2   9   4      200.79      216.45      7.48 o 
  -1   9   4        2.64        2.94      1.61 o 
   0   9   4      563.82      569.67     10.83 o 
   1   9   4      741.80      723.57     14.46 o 
   2   9   4       53.12       58.85      4.17 o 
   3   9   4       88.02      102.39      5.68 o 
   4   9   4       11.36       12.70      3.81 o 
   5   9   4      240.22      240.08     10.02 o 
   6   9   4      252.99      248.35     14.37 o 
  -5  10   4        4.88        0.18      5.59 o 
  -4  10   4      270.55      280.29     17.00 o 
  -3  10   4      427.55      429.67     11.10 o 
  -2  10   4      107.19      108.76     10.66 o 
  -1  10   4      333.48      311.86      7.60 o 
   0  10   4      669.10      642.44     12.28 o 
   1  10   4       22.79       38.00      2.72 o 
   2  10   4       62.57       65.38      4.68 o 
   3  10   4       84.57       74.46      5.25 o 
   4  10   4        2.54        3.51      3.74 o 
   5  10   4      188.68      196.17     12.38 o 
   6  10   4       64.99       73.81      6.40 o 
  -4  11   4       12.67        2.12      8.17 o 
  -3  11   4       36.53       27.92      4.70 o 
  -2  11   4       43.90       36.91      4.85 o 
  -1  11   4        5.85        2.75      3.10 o 
   0  11   4       38.30       44.22      2.79 o 
   1  11   4     1150.79     1172.10     22.93 o 
   2  11   4      271.08      258.08      8.39 o 
   3  11   4       17.42       19.94      4.22 o 
   4  11   4      227.68      222.73      9.79 o 
   5  11   4       35.87       48.74      5.84 o 
   6  11   4       80.61       71.03      6.62 o 
  -4  12   4       22.24       16.02      6.03 o 
  -3  12   4      185.10      186.38      8.81 o 
  -2  12   4       76.63       94.77      8.43 o 
  -1  12   4      129.17      120.99      6.45 o 
   0  12   4       47.00       52.52      3.77 o 
   1  12   4       16.89       21.70      3.12 o 
   2  12   4       24.48       28.22      5.55 o 
   3  12   4        5.91        4.89      3.70 o 
   4  12   4       15.83       10.64      5.03 o 
   5  12   4       13.72       11.76      5.51 o 
  -3  13   4       49.24       38.90      5.78 o 
  -2  13   4       33.60       36.21      4.71 o 
  -1  13   4       23.52       17.49      4.74 o 
   0  13   4       23.87       29.58      3.12 o 
   1  13   4      155.38      170.39      6.73 o 
   2  13   4      249.98      250.31      9.03 o 
   3  13   4       46.67       53.16      5.06 o 
   4  13   4        1.03       -1.36      4.34 o 
   5  13   4       48.55       64.14     13.01 o 
  -2  14   4      106.02      108.76      6.31 o 
  -1  14   4       22.45       18.77      7.21 o 
   0  14   4       40.22       54.19      5.86 o 
   1  14   4      112.57      120.00      6.59 o 
   2  14   4        6.78        9.06      4.48 o 
   3  14   4        0.94       -1.90      4.52 o 
   4  14   4       15.52       11.43      5.01 o 
  -1  15   4       26.36       27.84      9.38 o 
   0  15   4       53.53       45.04      7.97 o 
   1  15   4        0.38        2.16      5.12 o 
   2  15   4        2.58        0.82      5.16 o 
  -3 -11   5       17.82       15.47      7.24 o 
  -2 -11   5        4.97       -1.04      5.81 o 
  -1 -11   5       31.83       33.88      6.65 o 
   0 -11   5      118.49      138.61     13.18 o 
   1 -11   5       28.50       30.19      6.90 o 
   2 -11   5      258.81      258.08     19.36 o 
  -4 -10   5       18.54        6.65      5.42 o 
  -3 -10   5       50.60       56.88      6.46 o 
  -2 -10   5      115.32      138.30      8.55 o 
  -1 -10   5       77.47       93.13     11.75 o 
   0 -10   5      195.48      187.60     10.17 o 
   1 -10   5        9.91       14.89      4.55 o 
   2 -10   5       38.35       37.66      5.50 o 
   3 -10   5       37.45       42.60      6.00 o 
  -4  -9   5      128.53      146.83      8.25 o 
  -3  -9   5      262.94      282.60     16.76 o 
  -2  -9   5        1.83       -2.93      4.38 o 
  -1  -9   5      190.34      216.79     10.14 o 
   0  -9   5       35.89       33.56      5.52 o 
   1  -9   5      485.25      511.18     13.51 o 
   2  -9   5        2.67        9.47      4.93 o 
   3  -9   5      394.71      370.08     12.16 o 
   4  -9   5       34.04       35.75      5.80 o 
  -5  -8   5       18.69       22.70      5.09 o 
  -4  -8   5       53.15       41.43      4.40 o 
  -3  -8   5       44.12       42.14      4.87 o 
  -2  -8   5        5.79        5.05      3.90 o 
  -1  -8   5      384.03      369.95     13.36 o 
   0  -8   5      289.38      294.91     11.74 o 
   1  -8   5      696.06      736.79     19.61 o 
   2  -8   5       80.30       74.53      5.49 o 
   3  -8   5       56.68       58.88      5.53 o 
   4  -8   5      131.79      139.98      9.23 o 
  -5  -7   5       30.16       32.78      4.66 o 
  -4  -7   5      753.90      739.21     23.68 o 
  -3  -7   5      164.68      189.44      7.05 o 
  -2  -7   5      618.40      632.94     19.32 o 
  -1  -7   5       61.76       73.71      7.82 o 
   0  -7   5      451.64      481.89     13.62 o 
   1  -7   5       75.38       82.19      4.31 o 
   2  -7   5       99.72      108.23      5.06 o 
   3  -7   5       36.35       38.68      4.68 o 
   4  -7   5      509.91      449.58     13.13 o 
   5  -7   5      156.29      177.43     11.35 o 
  -6  -6   5      157.07      169.52     10.05 o 
  -5  -6   5        8.48        6.22      3.59 o 
  -4  -6   5      341.79      370.23     10.42 o 
  -3  -6   5      114.08       89.37      8.09 o 
  -2  -6   5      155.89      149.73      6.62 o 
  -1  -6   5       87.42      100.43      5.73 o 
   0  -6   5     1259.93     1185.78     29.15 o 
   1  -6   5     1337.16     1300.46     31.12 o 
   2  -6   5      730.05      703.24     14.93 o 
   3  -6   5      843.43      790.79     22.85 o 
   4  -6   5       10.75       14.35      4.03 o 
   5  -6   5       99.09       96.00      6.21 o 
  -6  -5   5        3.82       -1.46      5.45 o 
  -5  -5   5        3.79        8.32      4.71 o 
  -4  -5   5       99.09       92.13      6.95 o 
  -3  -5   5      210.78      195.82      6.38 o 
  -2  -5   5      500.70      494.40     15.09 o 
  -1  -5   5     2308.43     2253.88     61.46 o 
   0  -5   5      263.64      240.67     10.96 o 
   1  -5   5      142.83      147.97      5.28 o 
   2  -5   5       25.42       35.30      2.92 o 
   3  -5   5       52.59       63.37      4.32 o 
   4  -5   5       57.88       74.40      3.98 o 
   5  -5   5      722.89      702.45     23.49 o 
   6  -5   5      176.99      202.31     16.95 o 
  -5  -4   5      528.24      546.77     19.15 o 
  -4  -4   5       20.02       15.76      2.75 o 
  -3  -4   5     2320.15     2341.12     53.43 o 
  -2  -4   5     1172.51     1126.72     27.12 o 
  -1  -4   5       50.54       54.40      4.12 o 
   0  -4   5      209.49      260.91      6.81 o 
   1  -4   5     1714.21     1744.19     33.95 o 
   2  -4   5     1345.42     1386.33     28.74 o 
   3  -4   5      197.30      194.21      5.83 o 
   4  -4   5     1278.00     1205.48     23.90 o 
   5  -4   5        0.80        4.31      4.07 o 
   6  -4   5      306.73      286.64     12.74 o 
  -5  -3   5        7.96        5.22      3.95 o 
  -4  -3   5      285.07      298.32     18.00 o 
  -3  -3   5       14.90        9.75      1.39 o 
  -2  -3   5        9.65       17.86      2.48 o 
  -1  -3   5      268.97      235.33      6.91 o 
   0  -3   5     2387.85     2236.74     42.86 o 
   1  -3   5       35.51       24.45      2.05 o 
   2  -3   5      965.73      999.50     18.80 o 
   3  -3   5      129.43      114.00      3.84 o 
   4  -3   5      856.87      862.63     16.04 o 
   5  -3   5      454.90      476.03     12.23 o 
   6  -3   5      257.88      257.09     11.66 o 
  -5  -2   5       14.64       18.76      3.85 o 
  -4  -2   5      716.34      695.30     49.32 o 
  -3  -2   5      132.17       97.72      3.13 o 
  -2  -2   5      430.28      433.16     10.72 o 
  -1  -2   5     1008.46      943.36     22.78 o 
   0  -2   5      121.32      144.67      6.81 o 
   1  -2   5     3583.35     3895.77     69.33 o 
   2  -2   5      555.68      545.60      9.87 o 
   3  -2   5     2340.21     2450.44     42.43 o 
   4  -2   5       12.68       23.04      2.06 o 
   5  -2   5      618.75      578.39     18.48 o 
   6  -2   5        2.67       -1.61      4.77 o 
   7  -2   5       92.87       77.98      9.22 o 
  -7  -1   5        0.67        5.45      7.26 o 
  -6  -1   5      316.44      339.78     20.57 o 
  -5  -1   5      191.66      189.10     12.41 o 
  -4  -1   5       14.03       25.81      3.21 o 
  -3  -1   5      234.91      238.44      6.71 o 
  -2  -1   5      503.26      503.61     13.28 o 
  -1  -1   5     2140.91     2169.78     45.54 o 
   0  -1   5        9.71       14.63      2.90 o 
   1  -1   5     4698.88     4779.52     78.19 o 
   2  -1   5      386.78      358.23      6.81 o 
   3  -1   5      285.30      262.43      5.37 o 
   4  -1   5      454.32      470.01     11.27 o 
   5  -1   5      258.28      283.89     10.90 o 
   6  -1   5      189.50      215.05      9.91 o 
   7  -1   5      287.52      299.11     12.71 o 
  -7   0   5       63.20       74.73     10.59 o 
  -6   0   5        5.44        5.70      4.99 o 
  -5   0   5       11.45       12.42      3.63 o 
  -4   0   5       19.84       32.85      1.77 o 
  -3   0   5     1297.39     1206.56     24.98 o 
  -2   0   5      652.96      622.82     15.11 o 
  -1   0   5     1226.82     1164.15     28.08 o 
   0   0   5     6140.41     6200.61    127.52 o 
   1   0   5      127.63      129.63      3.16 o 
   2   0   5      908.67      902.36     16.33 o 
   3   0   5      535.35      556.15     10.30 o 
   4   0   5     1117.02     1122.10     24.00 o 
   5   0   5       92.63       91.36      5.82 o 
   6   0   5      682.80      617.00     19.61 o 
   7   0   5       44.68       46.22      6.20 o 
  -7   1   5      134.04      133.82     14.83 o 
  -6   1   5       31.30       35.77      5.14 o 
  -5   1   5      863.79      850.64     61.87 o 
  -4   1   5      845.55      790.91     32.74 o 
  -3   1   5      333.22      339.87      7.00 o 
  -2   1   5      686.29      645.38     19.30 o 
  -1   1   5       72.94       98.20      5.55 o 
   0   1   5      126.94      136.92      2.93 o 
   1   1   5        8.63       19.72      1.86 o 
   2   1   5     3837.87     3934.67     68.15 o 
   3   1   5     1553.48     1595.78     25.54 o 
   4   1   5      462.06      433.41     11.23 o 
   5   1   5      558.28      539.79     20.15 o 
   6   1   5       98.09      122.00      6.91 o 
   7   1   5      166.26      162.42      9.09 o 
  -7   2   5        8.84        9.45      5.65 o 
  -6   2   5      390.75      382.37     16.58 o 
  -5   2   5      194.49      200.13     10.89 o 
  -4   2   5       71.95       75.53      5.21 o 
  -3   2   5        7.21       14.88      1.52 o 
  -2   2   5     2653.19     2555.46     64.28 o 
  -1   2   5     1513.33     1551.02     36.16 o 
   0   2   5     3209.70     3222.68     55.68 o 
   1   2   5     2982.36     2946.55     55.18 o 
   2   2   5      188.23      204.03      4.39 o 
   3   2   5       85.01       72.40      2.81 o 
   4   2   5      117.17      123.47      7.16 o 
   5   2   5      382.81      384.00     15.39 o 
   6   2   5       74.03       73.11      6.89 o 
   7   2   5      229.56      231.49     10.38 o 
  -7   3   5       27.38       35.38      7.04 o 
  -6   3   5       25.19       28.90      5.81 o 
  -5   3   5       12.88       12.82      4.51 o 
  -4   3   5     1579.75     1557.23     55.33 o 
  -3   3   5     2754.69     2725.21     76.76 o 
  -2   3   5       57.57       62.98      3.51 o 
  -1   3   5      909.27      855.72     15.11 o 
   0   3   5       98.96      141.70      3.18 o 
   1   3   5      296.80      271.14      5.39 o 
   2   3   5       80.59       78.37      3.48 o 
   3   3   5     1419.70     1407.12     32.07 o 
   4   3   5      767.03      767.26     26.31 o 
   5   3   5      487.97      494.85     18.58 o 
   6   3   5      388.58      380.51     18.15 o 
   7   3   5        3.71        3.48      5.59 o 
  -7   4   5       85.90       93.13      9.16 o 
  -6   4   5       46.22       46.33      6.83 o 
  -5   4   5     2170.62     2058.74     73.27 o 
  -4   4   5      635.75      622.66     24.13 o 
  -3   4   5      280.75      269.44     12.05 o 
  -2   4   5       64.22       85.24      4.09 o 
  -1   4   5     1368.77     1355.88     26.00 o 
   0   4   5      255.75      257.81      5.29 o 
   1   4   5      632.09      637.88     11.80 o 
   2   4   5     1288.95     1237.02     21.35 o 
   3   4   5        4.11       11.05      1.70 o 
   4   4   5      678.67      682.60     23.77 o 
   5   4   5      154.34      186.27      9.52 o 
   6   4   5        9.43       13.88      5.14 o 
   7   4   5       21.84       18.85      6.11 o 
  -6   5   5      194.32      181.32     12.05 o 
  -5   5   5       89.94      117.88      8.62 o 
  -4   5   5       34.28       36.63      5.34 o 
  -3   5   5      583.22      598.53     48.86 o 
  -2   5   5      808.63      788.43     14.25 o 
  -1   5   5      124.22      132.89      3.04 o 
   0   5   5     2280.13     2393.35     39.46 o 
   1   5   5      365.85      456.46      8.74 o 
   2   5   5      574.48      565.85     10.32 o 
   3   5   5      202.50      199.33      5.82 o 
   4   5   5      312.31      303.83     12.39 o 
   5   5   5      207.17      186.65      7.98 o 
   6   5   5      118.09      127.74     13.92 o 
   7   5   5      346.04      344.77     19.06 o 
  -6   6   5      167.39      163.16     13.92 o 
  -5   6   5      100.62       89.33      8.18 o 
  -4   6   5      679.61      674.70     26.93 o 
  -3   6   5      116.30      118.69      8.22 o 
  -2   6   5      582.86      562.87     12.66 o 
  -1   6   5      208.71      200.23      4.25 o 
   0   6   5     1071.43     1071.35     18.16 o 
   1   6   5      320.60      312.28      5.96 o 
   2   6   5       84.73       89.15      3.49 o 
   3   6   5     1272.11     1218.38     28.65 o 
   4   6   5      127.71      131.15      7.57 o 
   5   6   5       36.43       41.67      8.02 o 
   6   6   5        4.47       12.10      5.08 o 
   7   6   5       11.68       12.18      5.81 o 
  -6   7   5       51.68       53.65      9.38 o 
  -5   7   5       79.68       81.59      8.57 o 
  -4   7   5      371.38      343.02     19.36 o 
  -3   7   5       65.70       72.00      4.88 o 
  -2   7   5      368.94      360.36      7.93 o 
  -1   7   5     2042.74     2039.14     31.58 o 
   0   7   5       46.79       46.57      1.93 o 
   1   7   5     1859.84     1935.97     32.14 o 
   2   7   5      651.19      679.24     19.36 o 
   3   7   5        6.34       19.46      4.59 o 
   4   7   5       65.00       66.98      4.64 o 
   5   7   5      582.40      580.82     21.44 o 
   6   7   5      343.21      345.62     15.19 o 
   7   7   5        8.04        9.58      5.94 o 
  -6   8   5        0.42       -4.72      7.32 o 
  -5   8   5      165.76      183.06     12.75 o 
  -4   8   5       16.73       11.04      6.07 o 
  -3   8   5     1424.24     1393.00     34.33 o 
  -2   8   5      591.23      597.03     13.78 o 
  -1   8   5       19.24       20.88      1.64 o 
   0   8   5      192.33      198.59      6.26 o 
   1   8   5       85.76       83.89      3.17 o 
   2   8   5       14.41       24.21      2.37 o 
   3   8   5      310.29      300.22     10.40 o 
   4   8   5      709.79      700.26     20.98 o 
   5   8   5        0.63        0.76      3.84 o 
   6   8   5        4.50        0.76      5.45 o 
   7   8   5       13.58       11.96      6.11 o 
  -5   9   5       74.38       78.95      9.56 o 
  -4   9   5      468.58      424.36     21.78 o 
  -3   9   5       37.34       35.65      3.18 o 
  -2   9   5       93.81       97.10      4.13 o 
  -1   9   5      109.57       96.94      2.91 o 
   0   9   5     2337.60     2386.41     41.21 o 
   1   9   5       52.96       61.73      2.74 o 
   2   9   5      899.61      910.12     27.82 o 
   3   9   5      228.10      252.17      9.56 o 
   4   9   5       28.45       23.43      4.27 o 
   5   9   5       64.87       62.48      5.52 o 
   6   9   5       31.05       21.00      6.31 o 
  -5  10   5       35.13       23.32      8.40 o 
  -4  10   5      195.21      199.18     10.22 o 
  -3  10   5       25.22       26.29      3.44 o 
  -2  10   5      615.71      609.75     20.59 o 
  -1  10   5      178.53      185.28      6.26 o 
   0  10   5      109.03       99.87      4.25 o 
   1  10   5        4.48       10.21      2.12 o 
   2  10   5       45.10       41.45      4.14 o 
   3  10   5       96.96       92.32      5.74 o 
   4  10   5       38.62       32.03      4.72 o 
   5  10   5      637.62      610.55     19.37 o 
   6  10   5        0.53       -5.02      5.76 o 
  -4  11   5        0.23       -5.14      8.47 o 
  -3  11   5      285.70      282.32     10.23 o 
  -2  11   5       61.32       61.54      4.82 o 
  -1  11   5       61.29       60.17      4.57 o 
   0  11   5       98.12       97.21      3.53 o 
   1  11   5      941.55      926.62     18.40 o 
   2  11   5        4.27        4.50      3.63 o 
   3  11   5      397.44      390.83     13.57 o 
   4  11   5      227.79      227.07     17.01 o 
   5  11   5       82.35       92.85      6.93 o 
   6  11   5       59.65       48.39      6.27 o 
  -4  12   5       13.48        6.05      9.68 o 
  -3  12   5       78.31       93.51      6.27 o 
  -2  12   5        1.47       10.57      4.36 o 
  -1  12   5      400.24      407.58     13.26 o 
   0  12   5      479.29      497.99     10.19 o 
   1  12   5      219.78      207.92      6.20 o 
   2  12   5      161.50      163.12      6.76 o 
   3  12   5       97.83      102.32      6.63 o 
   4  12   5        1.51        3.99      4.85 o 
   5  12   5       63.85       47.86      6.32 o 
  -3  13   5       37.26       36.44      5.57 o 
  -2  13   5      239.06      216.10      8.18 o 
  -1  13   5      123.25      128.45      6.89 o 
   0  13   5        2.06        2.19      3.36 o 
   1  13   5        2.37        8.90      3.09 o 
   2  13   5       10.47       13.76      4.00 o 
   3  13   5       11.10        7.89      4.05 o 
   4  13   5       41.15       31.42      6.21 o 
   5  13   5       41.58       54.23      6.81 o 
  -2  14   5        3.82        7.63      4.62 o 
  -1  14   5        4.39        3.89      4.78 o 
   0  14   5      149.40      151.39     14.67 o 
   1  14   5      241.78      248.94     11.79 o 
   2  14   5        0.07        5.11      4.27 o 
   3  14   5       17.67       18.63      4.65 o 
   4  14   5       20.47       16.97      5.15 o 
  -1  15   5       49.47       49.05      5.96 o 
   0  15   5      127.92      126.34      9.48 o 
   1  15   5        1.26        2.50      4.47 o 
   2  15   5       13.15       10.77      4.94 o 
  -1 -11   6       36.21       35.18      7.31 o 
   0 -11   6       72.74       94.53     16.22 o 
  -3 -10   6       34.32       36.84      7.79 o 
  -2 -10   6       85.46       90.37      7.55 o 
  -1 -10   6       15.59       18.12      6.11 o 
   0 -10   6      483.55      485.51     18.24 o 
   1 -10   6       35.43       37.10      9.74 o 
   2 -10   6       71.18       59.73      8.94 o 
  -4  -9   6       99.56      108.80      7.19 o 
  -3  -9   6       90.30      106.51      7.21 o 
  -2  -9   6       53.20       60.24      6.29 o 
  -1  -9   6      102.82      111.77      7.63 o 
   0  -9   6       92.52       89.62      8.54 o 
   1  -9   6        7.71        6.37      4.24 o 
   2  -9   6       11.34       16.20      5.03 o 
   3  -9   6      308.74      299.52     11.07 o 
  -5  -8   6      204.48      206.74     17.21 o 
  -4  -8   6       58.70       48.41      5.44 o 
  -3  -8   6        3.26        3.29      4.26 o 
  -2  -8   6       31.87       30.92      5.04 o 
  -1  -8   6      447.67      441.51     22.34 o 
   0  -8   6      128.17      131.15      8.17 o 
   1  -8   6      781.90      788.99     31.00 o 
   2  -8   6      472.90      467.05     13.71 o 
   3  -8   6       58.94       48.93      7.77 o 
   4  -8   6       40.94       24.27      5.57 o 
  -5  -7   6        2.13        1.95      4.59 o 
  -4  -7   6      194.37      217.20      9.25 o 
  -3  -7   6      542.54      583.33     18.25 o 
  -2  -7   6      385.09      375.79     13.26 o 
  -1  -7   6       20.88       20.94      4.47 o 
   0  -7   6      150.14      153.56     11.35 o 
   1  -7   6       35.29       33.06      3.56 o 
   2  -7   6       21.33       19.58      4.21 o 
   3  -7   6        0.07        3.94      4.31 o 
   4  -7   6      427.53      440.01     13.40 o 
   5  -7   6       17.00       28.95      6.06 o 
  -5  -6   6      175.19      210.81     10.22 o 
  -4  -6   6     1429.43     1516.57     42.02 o 
  -3  -6   6       46.92       50.65      4.52 o 
  -2  -6   6       14.99       15.71      3.66 o 
  -1  -6   6        5.38        9.26      3.50 o 
   0  -6   6      355.50      341.05     11.93 o 
   1  -6   6       57.01       67.31      4.73 o 
   2  -6   6      192.00      195.74      7.10 o 
   3  -6   6      426.83      426.00     12.57 o 
   4  -6   6       88.53       82.78      5.63 o 
   5  -6   6      228.75      184.69      8.89 o 
  -5  -5   6       39.33       52.85      4.44 o 
  -4  -5   6       69.64       71.37      3.94 o 
  -3  -5   6      169.73      180.03      7.63 o 
  -2  -5   6      270.26      243.32      9.07 o 
  -1  -5   6      290.20      247.35      9.35 o 
   0  -5   6      164.45      194.71      8.64 o 
   1  -5   6      386.37      380.23     13.24 o 
   2  -5   6       29.70       32.41      3.36 o 
   3  -5   6      577.43      574.09     15.37 o 
   4  -5   6      105.03       99.11      5.57 o 
   5  -5   6      368.93      423.16     13.98 o 
  -5  -4   6      173.61      172.33      9.19 o 
  -4  -4   6       43.76       54.99      3.33 o 
  -3  -4   6      320.85      346.75     11.16 o 
  -2  -4   6       14.67       18.35      2.90 o 
  -1  -4   6       54.41       56.68      4.68 o 
   0  -4   6      105.84      131.88      5.36 o 
   1  -4   6      468.28      470.41     13.49 o 
   2  -4   6      338.36      368.38      9.67 o 
   3  -4   6      150.59      150.46      6.30 o 
   4  -4   6      643.68      640.77     13.95 o 
   5  -4   6        4.03        9.55      4.47 o 
   6  -4   6       91.99       79.02      6.73 o 
  -5  -3   6      160.07      177.51      9.09 o 
  -4  -3   6       29.12       35.11      2.33 o 
  -3  -3   6      377.12      397.92     19.48 o 
  -2  -3   6       10.28       14.53      2.43 o 
  -1  -3   6     1054.74      893.15     25.31 o 
   0  -3   6     1832.43     1771.36     41.96 o 
   1  -3   6      287.89      322.94      9.94 o 
   2  -3   6      960.35      985.21     21.77 o 
   3  -3   6      498.41      458.90     10.32 o 
   4  -3   6      115.09      126.63      4.28 o 
   5  -3   6       52.80       49.08      4.37 o 
   6  -3   6      301.94      349.76     14.22 o 
  -4  -2   6      308.46      265.37      6.57 o 
  -3  -2   6      168.20      175.18      5.51 o 
  -2  -2   6     1952.78     1829.28     43.10 o 
  -1  -2   6      462.35      373.89     10.11 o 
   0  -2   6      476.70      494.45     15.96 o 
   1  -2   6      416.43      408.65      8.38 o 
   2  -2   6      119.03      127.10      3.91 o 
   3  -2   6       82.32       93.20      3.26 o 
   4  -2   6      472.92      457.92      9.39 o 
   5  -2   6      425.08      423.55     11.13 o 
   6  -2   6       12.26        6.54      5.27 o 
  -7  -1   6       18.15       21.78      7.56 o 
  -6  -1   6      544.66      533.42     29.95 o 
  -5  -1   6       75.39       60.81      6.96 o 
  -4  -1   6      953.90      988.92     20.77 o 
  -3  -1   6      544.69      534.13     13.27 o 
  -2  -1   6       44.05       53.30      2.63 o 
  -1  -1   6      168.60      209.18      6.31 o 
   0  -1   6       84.40       49.80      2.25 o 
   1  -1   6     1531.57     1501.82     25.21 o 
   2  -1   6       12.83       25.00      2.06 o 
   3  -1   6     1005.16      990.36     17.95 o 
   4  -1   6      213.07      195.37      4.94 o 
   5  -1   6      324.12      333.19     12.48 o 
   6  -1   6      101.61       70.81      6.46 o 
   7  -1   6      107.37      137.05      9.41 o 
  -7   0   6      256.26      247.80     19.06 o 
  -6   0   6       34.67       34.62      4.48 o 
  -5   0   6      122.20      125.76      8.02 o 
  -4   0   6        0.06        1.50      2.84 o 
  -3   0   6     1047.09     1006.65     24.06 o 
  -2   0   6        0.83       11.19      1.70 o 
  -1   0   6     3959.43     3613.36    124.54 o 
   0   0   6      245.18      182.15      4.46 o 
   1   0   6      893.64     1002.35     17.06 o 
   2   0   6       12.14       40.97      2.52 o 
   3   0   6      290.33      349.49      6.73 o 
   4   0   6      189.77      207.77      6.40 o 
   5   0   6       20.88       24.64      4.36 o 
   6   0   6      479.05      493.04     16.70 o 
   7   0   6       75.30       90.85      7.94 o 
  -7   1   6        2.72        0.98      4.86 o 
  -6   1   6       46.43       44.13      5.15 o 
  -5   1   6      750.09      728.48     38.73 o 
  -4   1   6      773.76      741.03     39.79 o 
  -3   1   6      323.64      332.76      8.83 o 
  -2   1   6     1570.92     1475.23     34.79 o 
  -1   1   6       37.87       79.58      3.82 o 
   0   1   6      407.48      453.73      8.02 o 
   1   1   6      286.72      278.22      6.55 o 
   2   1   6     1617.36     1630.62     28.86 o 
   3   1   6       19.65       23.07      1.69 o 
   4   1   6     1712.96     1707.64     39.28 o 
   5   1   6      528.08      531.77     17.09 o 
   6   1   6       19.43       16.81      4.77 o 
   7   1   6        3.70        4.62      5.37 o 
  -7   2   6       90.16       98.17      8.14 o 
  -6   2   6     1003.29     1007.15     37.35 o 
  -5   2   6       76.44       72.74      6.03 o 
  -4   2   6      657.00      700.34     26.04 o 
  -3   2   6        0.72       -1.91      1.91 o 
  -2   2   6      803.96      772.91     18.75 o 
  -1   2   6        7.07       22.52      3.23 o 
   0   2   6     1382.81     1284.16     22.68 o 
   1   2   6      702.65      661.02     12.16 o 
   2   2   6      781.61      838.88     16.02 o 
   3   2   6     1663.79     1673.38     26.86 o 
   4   2   6      127.31      125.96      5.26 o 
   5   2   6        8.02        7.95      4.38 o 
   6   2   6       16.50       20.72      5.55 o 
   7   2   6      339.03      377.71     14.28 o 
  -7   3   6       68.97       70.43      7.92 o 
  -6   3   6       72.61       75.76      7.19 o 
  -5   3   6       13.32       19.28      4.80 o 
  -4   3   6      289.37      276.80     12.54 o 
  -3   3   6      394.09      381.26     15.46 o 
  -2   3   6      257.24      263.80      7.13 o 
  -1   3   6     4030.96     4093.74     70.61 o 
   0   3   6      129.60      203.80      4.34 o 
   1   3   6     1374.32     1431.69     27.62 o 
   2   3   6       40.79       43.65      1.96 o 
   3   3   6      329.55      322.63      7.59 o 
   4   3   6        3.30        6.96      3.40 o 
   5   3   6      613.38      595.26     22.09 o 
   6   3   6      552.88      527.12     20.51 o 
   7   3   6       14.96        9.20      5.25 o 
  -6   4   6        0.39        0.22      5.52 o 
  -5   4   6      603.56      579.23     23.25 o 
  -4   4   6       48.95       45.53      5.38 o 
  -3   4   6      906.22      965.07     35.35 o 
  -2   4   6      590.96      592.98     17.77 o 
  -1   4   6      126.48      123.96      3.94 o 
   0   4   6       68.22       71.60      2.49 o 
   1   4   6      583.08      527.88     11.62 o 
   2   4   6     1637.44     1715.08     32.11 o 
   3   4   6       44.24       47.95      2.72 o 
   4   4   6      577.48      630.35     19.73 o 
   5   4   6        0.00        2.85      4.17 o 
   6   4   6       77.28       87.37      7.38 o 
   7   4   6        3.56        0.85      5.86 o 
  -6   5   6      198.39      171.42     11.50 o 
  -5   5   6       98.97       98.96     10.74 o 
  -4   5   6       29.35       39.31      5.51 o 
  -3   5   6       23.66       28.55      4.51 o 
  -2   5   6      319.71      332.15     19.10 o 
  -1   5   6      148.76      153.55      3.87 o 
   0   5   6     6024.76     6149.21    100.30 o 
   1   5   6     1309.54     1346.62     24.29 o 
   2   5   6      334.12      318.87      6.84 o 
   3   5   6      158.38      157.30      6.55 o 
   4   5   6      801.43      790.70     39.33 o 
   5   5   6      368.73      354.48     16.34 o 
   6   5   6       62.74       68.04      6.84 o 
   7   5   6      183.82      165.41     10.59 o 
  -6   6   6        3.57        6.03      6.69 o 
  -5   6   6       24.70       31.86      6.72 o 
  -4   6   6      563.12      609.04     36.91 o 
  -3   6   6       32.86       26.15      4.87 o 
  -2   6   6      650.83      607.55     18.85 o 
  -1   6   6      781.63      828.35     14.24 o 
   0   6   6        9.81       21.73      1.47 o 
   1   6   6       34.13       36.62      2.39 o 
   2   6   6      174.63      173.39      3.90 o 
   3   6   6     1425.31     1410.84     32.44 o 
   4   6   6       28.71       26.46      5.29 o 
   5   6   6      103.38      121.05      8.93 o 
   6   6   6        3.74        7.80      5.21 o 
   7   6   6       80.95       72.43      7.79 o 
  -6   7   6      117.93      119.47     16.34 o 
  -5   7   6      311.71      278.61     27.38 o 
  -4   7   6        1.31        1.09      5.34 o 
  -3   7   6      190.03      186.15      8.11 o 
  -2   7   6      336.52      306.78      6.97 o 
  -1   7   6     2485.45     2492.31     41.26 o 
   0   7   6      237.99      261.11      5.37 o 
   1   7   6     1772.66     1714.48     30.56 o 
   2   7   6      582.19      594.07     11.88 o 
   3   7   6      181.61      173.71      7.62 o 
   4   7   6       64.80       70.31      5.64 o 
   5   7   6       61.91       57.18      6.20 o 
   6   7   6       82.47       81.68      6.28 o 
   7   7   6       45.96       31.55      6.72 o 
  -6   8   6        6.40        8.59      8.47 o 
  -5   8   6       70.52       78.28      9.05 o 
  -4   8   6       11.08        9.95      6.07 o 
  -3   8   6      579.56      617.08     22.07 o 
  -2   8   6      294.05      305.73     12.75 o 
  -1   8   6      223.62      220.83      4.62 o 
   0   8   6      127.54      128.42      3.56 o 
   1   8   6       25.16       34.93      2.24 o 
   2   8   6      105.46      109.85      4.25 o 
   3   8   6       99.67       96.96      5.47 o 
   4   8   6     1534.38     1480.42     53.52 o 
   5   8   6       61.79       65.83      6.52 o 
   6   8   6      336.99      350.43     15.60 o 
   7   8   6       77.10       80.89      8.10 o 
  -5   9   6       59.52       64.87     23.60 o 
  -4   9   6      569.46      546.29     55.82 o 
  -3   9   6      117.70      117.88      4.61 o 
  -2   9   6       64.61       58.12      4.20 o 
  -1   9   6      337.56      319.10      8.54 o 
   0   9   6      470.66      487.11     10.39 o 
   1   9   6      100.82      105.18      3.72 o 
   2   9   6     1530.14     1525.54     35.88 o 
   3   9   6      407.31      423.73     31.20 o 
   4   9   6        3.61        6.14      3.74 o 
   5   9   6        1.93        6.69      5.34 o 
   6   9   6      110.76      119.82      9.19 o 
  -5  10   6       46.65       32.29      8.65 o 
  -4  10   6        2.69        6.17      5.01 o 
  -3  10   6        9.35       14.84      3.26 o 
  -2  10   6      307.98      331.03     16.43 o 
  -1  10   6      367.72      372.83     11.86 o 
   0  10   6     1178.72     1151.33     20.59 o 
   1  10   6      965.59      977.33     19.41 o 
   2  10   6      264.15      275.44      7.83 o 
   3  10   6      117.13      119.11      8.46 o 
   4  10   6        3.52        0.57      4.23 o 
   5  10   6      325.10      272.86     13.32 o 
   6  10   6        0.70        6.05      6.41 o 
  -4  11   6      219.54      210.28     16.34 o 
  -3  11   6      380.36      397.35     17.64 o 
  -2  11   6       21.04       30.17      4.19 o 
  -1  11   6       93.10       88.18      8.87 o 
   0  11   6       55.11       63.77      3.22 o 
   1  11   6        3.13        7.59      2.32 o 
   2  11   6        5.08        5.33      3.81 o 
   3  11   6      146.83      145.88      9.69 o 
   4  11   6       61.16       55.37      7.92 o 
   5  11   6       30.81       23.73      5.48 o 
   6  11   6        5.35        1.78      6.46 o 
  -4  12   6      102.20       80.48     11.50 o 
  -3  12   6        1.74        0.65      4.46 o 
  -2  12   6        3.36        2.88      4.13 o 
  -1  12   6      137.80      140.48      7.20 o 
   0  12   6      375.80      369.23      8.10 o 
   1  12   6       53.52       59.37      3.58 o 
   2  12   6      146.49      149.65      8.17 o 
   3  12   6       37.96       35.72      5.42 o 
   4  12   6      161.64      156.39      8.55 o 
   5  12   6       14.07       15.29      5.78 o 
  -3  13   6      104.86      111.49      8.55 o 
  -2  13   6      116.00      110.64      5.85 o 
  -1  13   6       61.36       60.42      5.44 o 
   0  13   6       36.27       39.79      4.71 o 
   1  13   6        5.56        4.67      3.06 o 
   2  13   6       74.34       73.49      5.81 o 
   3  13   6       21.32       15.70      5.24 o 
   4  13   6       55.34       53.65      6.42 o 
   5  13   6        6.67        4.16      5.76 o 
  -2  14   6        6.06        4.13      4.37 o 
  -1  14   6       21.82       18.57      5.22 o 
   0  14   6       45.05       42.08      5.78 o 
   1  14   6       98.73      108.86      5.00 o 
   2  14   6        6.78       -0.72      4.02 o 
   3  14   6       80.26       87.87      6.90 o 
   4  14   6       93.23       91.42      6.65 o 
  -1  15   6      106.53       97.12      6.90 o 
   0  15   6       32.37       35.51      7.11 o 
   1  15   6       20.53       24.20     10.59 o 
   2  15   6       61.92       69.38      6.03 o 
   3  15   6        1.88       10.63      5.22 o 
  -2 -10   7       85.66       86.82     11.19 o 
  -1 -10   7        0.28       -5.10      5.92 o 
   0 -10   7      316.08      326.79     25.04 o 
   1 -10   7       94.09      106.08     11.99 o 
  -3  -9   7       14.30       14.63      6.37 o 
  -2  -9   7      160.55      166.57     10.02 o 
  -1  -9   7      106.31      112.88      8.17 o 
   0  -9   7      121.35      101.45      8.20 o 
   1  -9   7        8.31        8.39      4.62 o 
   2  -9   7       16.15       18.53      6.79 o 
  -4  -8   7       12.97       10.65      5.13 o 
  -3  -8   7      140.48      157.95     13.12 o 
  -2  -8   7        1.23        0.77      4.82 o 
  -1  -8   7      164.07      155.04      8.83 o 
   0  -8   7       11.07       12.09      5.42 o 
   1  -8   7       99.33      121.00      7.07 o 
   2  -8   7       86.35       83.92      6.08 o 
   3  -8   7      215.76      189.53      8.85 o 
  -5  -7   7      115.85      114.04      8.86 o 
  -4  -7   7       61.58       58.96      5.43 o 
  -3  -7   7      173.61      197.18     10.39 o 
  -2  -7   7      148.31      148.02      7.99 o 
  -1  -7   7      398.73      379.05     13.95 o 
   0  -7   7      334.94      347.12     13.25 o 
   1  -7   7      159.81      153.61      7.67 o 
   2  -7   7      352.95      326.45     10.92 o 
   3  -7   7        0.95       -2.48      4.61 o 
   4  -7   7      230.16      255.02     15.02 o 
  -5  -6   7       45.03       64.28      6.98 o 
  -4  -6   7      306.46      294.41     25.17 o 
  -3  -6   7        1.90        1.68      3.62 o 
  -2  -6   7      251.29      252.21     10.09 o 
  -1  -6   7       26.13       30.85      4.59 o 
   0  -6   7      186.49      192.12      9.48 o 
   1  -6   7       10.83       13.44      3.24 o 
   2  -6   7      410.06      417.57     12.44 o 
   3  -6   7      254.23      273.58      9.81 o 
   4  -6   7      237.61      200.81      8.61 o 
   5  -6   7      123.46      117.14      6.55 o 
  -5  -5   7      101.42      123.86      8.40 o 
  -4  -5   7      187.62      173.27     13.96 o 
  -3  -5   7       39.33       46.77      4.32 o 
  -2  -5   7      275.69      250.52     13.12 o 
  -1  -5   7      366.38      343.38     12.15 o 
   0  -5   7     1382.27     1383.58     39.44 o 
   1  -5   7     1491.59     1465.27     37.58 o 
   2  -5   7       33.76       32.21      3.70 o 
   3  -5   7      478.25      461.11     13.18 o 
   4  -5   7       19.79        9.12      4.48 o 
   5  -5   7      255.87      282.36     11.30 o 
  -5  -4   7       43.09       35.35      4.98 o 
  -4  -4   7      100.25       98.04      8.13 o 
  -3  -4   7      574.91      557.74     16.91 o 
  -2  -4   7       20.74       26.09      3.51 o 
  -1  -4   7     1965.54     2015.30     55.59 o 
   0  -4   7      281.07      278.53      8.75 o 
   1  -4   7      371.23      369.65     10.88 o 
   2  -4   7       71.84       73.13      4.12 o 
   3  -4   7      708.60      703.87     18.09 o 
   4  -4   7      220.86      250.74      8.90 o 
   5  -4   7      176.79      148.55      7.81 o 
   6  -4   7       51.36       49.19     12.56 o 
  -4  -3   7      167.51      169.55      6.82 o 
  -3  -3   7      199.75      197.03      7.55 o 
  -2  -3   7      663.81      681.89     19.97 o 
  -1  -3   7      110.32       93.62      5.29 o 
   0  -3   7     1797.66     1752.37     41.85 o 
   1  -3   7      131.07      132.66      4.95 o 
   2  -3   7     1387.60     1384.38     33.58 o 
   3  -3   7       10.72        9.82      3.24 o 
   4  -3   7      519.89      498.54     10.46 o 
   5  -3   7        1.12        5.43      3.73 o 
   6  -3   7      237.20      260.85     10.78 o 
  -5  -2   7        0.71       -0.30      4.84 o 
  -4  -2   7      420.03      404.38     12.37 o 
  -3  -2   7       58.01       56.04      4.51 o 
  -2  -2   7     2579.55     2412.02     79.57 o 
  -1  -2   7      157.96      122.85      5.70 o 
   0  -2   7     1654.04     1720.36     40.90 o 
   1  -2   7       15.76       15.24      3.02 o 
   2  -2   7      411.97      424.30      9.79 o 
   3  -2   7       54.12       63.85      4.20 o 
   4  -2   7      494.66      511.35     10.44 o 
   5  -2   7      531.85      595.43     14.75 o 
   6  -2   7       14.37       18.19      5.83 o 
  -6  -1   7      137.02      128.89     12.10 o 
  -5  -1   7      103.97       89.91      5.73 o 
  -4  -1   7      550.55      581.54     16.93 o 
  -3  -1   7     1166.92     1140.36     31.64 o 
  -2  -1   7       33.69       48.94      5.72 o 
  -1  -1   7      788.28      848.95     20.90 o 
   0  -1   7      131.44      121.78      3.64 o 
   1  -1   7      992.49     1020.87     19.09 o 
   2  -1   7      650.24      615.73     11.27 o 
   3  -1   7     2961.53     2885.65     54.51 o 
   4  -1   7      154.93      157.24      4.75 o 
   5  -1   7      359.31      303.16     11.26 o 
   6  -1   7       25.94       16.09      5.62 o 
  -6   0   7       27.27       36.98      6.51 o 
  -5   0   7      590.95      641.12     23.98 o 
  -4   0   7        0.97        3.98      2.97 o 
  -3   0   7      192.04      203.54      7.24 o 
  -2   0   7      146.92      118.16      4.45 o 
  -1   0   7     1004.72      885.91     22.10 o 
   0   0   7        4.62       12.53      1.67 o 
   1   0   7     3278.16     3401.51     56.09 o 
   2   0   7     2603.42     2574.25     42.75 o 
   3   0   7       12.02       16.35      2.18 o 
   4   0   7      114.93      136.36      4.05 o 
   5   0   7       72.98       98.67      6.52 o 
   6   0   7      265.01      306.27     12.59 o 
   7   0   7        4.64        6.59      5.85 o 
  -6   1   7        6.79       10.33      4.48 o 
  -5   1   7       43.64       32.70      4.36 o 
  -4   1   7        1.92        3.13      3.19 o 
  -3   1   7      919.20      893.99     25.03 o 
  -2   1   7     2499.40     2295.07     53.81 o 
  -1   1   7      533.90      662.15     16.20 o 
   0   1   7     3236.95     3466.59     60.09 o 
   1   1   7        0.70       10.10      1.64 o 
   2   1   7      333.44      356.37      7.33 o 
   3   1   7      122.15      117.50      4.25 o 
   4   1   7      811.57      823.18     17.61 o 
   5   1   7      243.85      248.78     10.28 o 
   6   1   7      242.78      223.11     10.35 o 
   7   1   7       86.55       75.12      7.25 o 
  -6   2   7       97.34      102.53      7.56 o 
  -5   2   7      183.91      197.88     10.32 o 
  -4   2   7     1345.61     1322.40     47.40 o 
  -3   2   7      283.01      276.07     11.97 o 
  -2   2   7      121.36      163.16      6.55 o 
  -1   2   7      242.04      215.13      6.22 o 
   0   2   7      457.37      378.93     10.06 o 
   1   2   7      538.54      584.09     10.35 o 
   2   2   7      668.68      623.07     11.05 o 
   3   2   7      853.94      864.40     18.46 o 
   4   2   7      222.05      197.67      6.76 o 
   5   2   7      341.42      344.49     14.86 o 
   6   2   7       17.34       26.55      5.17 o 
   7   2   7      125.03      147.49     14.30 o 
  -6   3   7      354.63      361.25     16.46 o 
  -5   3   7      109.10      111.69      8.10 o 
  -4   3   7        4.02        2.85      3.63 o 
  -3   3   7        6.83       14.01      3.63 o 
  -2   3   7      848.43      777.71     21.86 o 
  -1   3   7     2917.69     2756.70     57.48 o 
   0   3   7       25.53       22.21      1.48 o 
   1   3   7     1168.34     1126.19     21.83 o 
   2   3   7        2.72       17.99      1.58 o 
   3   3   7     1173.27     1203.53     25.12 o 
   4   3   7      163.58      155.59      5.81 o 
   5   3   7      196.91      209.35     10.79 o 
   6   3   7      198.22      203.52     11.44 o 
   7   3   7      141.63      124.50      8.29 o 
  -6   4   7       42.25       58.64      7.41 o 
  -5   4   7       73.87       68.72      6.89 o 
  -4   4   7      204.73      224.02     11.50 o 
  -3   4   7      988.16      981.15     36.18 o 
  -2   4   7       69.62       63.12      3.75 o 
  -1   4   7      420.56      497.27      9.29 o 
   0   4   7      135.30      138.01      3.47 o 
   1   4   7      463.10      471.57      9.61 o 
   2   4   7     1186.19     1203.87     22.83 o 
   3   4   7      403.98      394.47      9.10 o 
   4   4   7      512.54      526.38     19.60 o 
   5   4   7       10.96        6.05      4.60 o 
   6   4   7      266.94      247.84     12.62 o 
   7   4   7        0.68        5.41      6.69 o 
  -6   5   7       90.64       79.05      8.51 o 
  -5   5   7       95.21       96.65      8.18 o 
  -4   5   7       72.43       79.78      8.32 o 
  -3   5   7        5.32        9.36      4.13 o 
  -2   5   7      931.79      996.52     29.05 o 
  -1   5   7      173.55      141.16      6.73 o 
   0   5   7     2110.60     1912.81     33.57 o 
   1   5   7       36.99       47.15      2.27 o 
   2   5   7      948.75      921.63     16.76 o 
   3   5   7       65.92       75.87      4.11 o 
   4   5   7       25.49       29.72      4.81 o 
   5   5   7        3.36        3.56      3.77 o 
   6   5   7      155.66      155.43     11.95 o 
   7   5   7       68.52       83.23     13.46 o 
  -6   6   7       11.11       12.94      6.83 o 
  -5   6   7      245.09      237.60     15.13 o 
  -4   6   7      347.18      340.08     19.21 o 
  -3   6   7       11.11       12.28      4.78 o 
  -2   6   7     1438.19     1379.03     68.09 o 
  -1   6   7      164.56      144.28      3.50 o 
   0   6   7       24.44       29.65      1.70 o 
   1   6   7      210.72      181.63      8.51 o 
   2   6   7       33.58       39.66      2.50 o 
   3   6   7      917.72      899.27     21.40 o 
   4   6   7      733.85      716.94     25.45 o 
   5   6   7     1022.76     1004.61     29.00 o 
   6   6   7        7.71        6.86      5.55 o 
   7   6   7      101.25      104.85      9.98 o 
  -6   7   7      212.41      205.77     32.37 o 
  -5   7   7      318.12      301.99     15.76 o 
  -4   7   7       88.53       90.22      8.10 o 
  -3   7   7      336.98      305.42     31.01 o 
  -2   7   7      202.71      199.07      7.51 o 
  -1   7   7       64.51       89.75      5.82 o 
   0   7   7      558.37      562.43     10.84 o 
   1   7   7      998.90      960.42     16.60 o 
   2   7   7       37.59       34.48      2.77 o 
   3   7   7      551.75      569.76     14.35 o 
   4   7   7        1.76       10.15      6.35 o 
   5   7   7       82.45       89.95      7.15 o 
   6   7   7       23.29       21.72      5.26 o 
   7   7   7       35.54       38.78      7.24 o 
  -5   8   7       21.64       23.49      7.24 o 
  -4   8   7        0.12        2.13      5.73 o 
  -3   8   7       61.16       77.39     11.00 o 
  -2   8   7       35.13       36.36      3.39 o 
  -1   8   7     2723.36     2688.61     56.51 o 
   0   8   7      597.00      614.83     11.18 o 
   1   8   7       18.86       14.91      1.98 o 
   2   8   7      395.97      428.16     10.22 o 
   3   8   7       25.25       17.61      3.73 o 
   4   8   7      411.76      391.79     15.72 o 
   5   8   7       35.97       29.59      6.07 o 
   6   8   7      259.40      248.72     18.30 o 
   7   8   7        7.94        5.00      6.38 o 
  -5   9   7      250.79      249.77     16.64 o 
  -4   9   7      111.03      102.69     13.46 o 
  -3   9   7      212.38      178.66     14.73 o 
  -2   9   7      213.83      211.50      6.56 o 
  -1   9   7        6.53        6.44      2.65 o 
   0   9   7        7.39       20.64      2.67 o 
   1   9   7       52.11       49.42      2.71 o 
   2   9   7      310.09      290.00     10.61 o 
   3   9   7        3.47        3.38      3.48 o 
   4   9   7      345.95      353.71     12.59 o 
   5   9   7       31.71       43.99      9.98 o 
   6   9   7        4.68       -0.29      6.31 o 
  -5  10   7       10.71       11.54      7.92 o 
  -4  10   7       29.82       25.88      5.74 o 
  -3  10   7        8.95        4.67      2.75 o 
  -2  10   7       99.17       94.92      5.71 o 
  -1  10   7      210.56      205.17      9.26 o 
   0  10   7      371.05      375.84      8.62 o 
   1  10   7      169.21      184.94      5.43 o 
   2  10   7        4.48        5.01      2.67 o 
   3  10   7      335.25      331.98     14.53 o 
   4  10   7       64.10       79.96      6.10 o 
   5  10   7        7.41        7.77      5.86 o 
   6  10   7        0.39       -4.10      6.50 o 
  -4  11   7      176.83      180.00     19.54 o 
  -3  11   7       57.74       55.39      4.78 o 
  -2  11   7       26.60       29.90      4.31 o 
  -1  11   7      174.64      184.94      7.90 o 
   0  11   7       29.99       30.16      2.48 o 
   1  11   7       46.88       43.27      3.07 o 
   2  11   7       26.82       28.41      3.38 o 
   3  11   7       88.27       78.12      6.19 o 
   4  11   7        6.14        6.16      4.80 o 
   5  11   7      174.06      157.31      8.72 o 
   6  11   7      144.25      151.79     10.76 o 
  -4  12   7        6.03       -3.93      9.08 o 
  -3  12   7        2.18       -1.03      4.39 o 
  -2  12   7       48.80       57.79      5.35 o 
  -1  12   7        3.20        2.85      4.03 o 
   0  12   7        4.41        4.25      3.87 o 
   1  12   7       27.57       31.79      3.06 o 
   2  12   7      153.56      151.13      6.81 o 
   3  12   7       59.74       61.73      6.35 o 
   4  12   7      103.24      109.90      7.51 o 
   5  12   7       28.24       30.91      6.23 o 
  -3  13   7       85.43       91.78      6.49 o 
  -2  13   7       18.66       16.29      4.88 o 
  -1  13   7       48.34       49.53      5.87 o 
   0  13   7      204.93      198.40      8.63 o 
   1  13   7      219.21      244.41      7.28 o 
   2  13   7       22.17       22.11      5.09 o 
   3  13   7       12.15       11.83      5.13 o 
   4  13   7       80.29       66.13      6.88 o 
   5  13   7       13.91       14.33      6.18 o 
  -2  14   7        4.13        8.81      4.48 o 
  -1  14   7      199.09      188.92     15.66 o 
   0  14   7       40.78       45.42      5.24 o 
   1  14   7        5.30        7.90      3.46 o 
   2  14   7       81.27       84.48      7.34 o 
   3  14   7       86.54       91.16      7.48 o 
   4  14   7        4.21        3.00      5.90 o 
  -1  15   7        6.74       12.08      5.27 o 
   0  15   7        8.78        6.13      6.97 o 
   1  15   7       18.37       19.25      7.05 o 
   2  15   7       83.12       92.96      6.81 o 
   3  15   7       14.25       13.27      5.21 o 
  -2  -9   8      205.11      216.98     13.61 o 
  -1  -9   8      119.11      143.95      9.44 o 
   0  -9   8      152.39      123.92      9.11 o 
   1  -9   8      208.29      128.75     19.97 o 
  -3  -8   8      149.70      132.65      8.31 o 
  -2  -8   8       23.82       32.30      5.92 o 
  -1  -8   8       12.15       15.84      5.58 o 
   0  -8   8       31.88       48.21      6.89 o 
   1  -8   8       59.52       71.81      9.25 o 
   2  -8   8       15.79        7.75      6.70 o 
   3  -8   8      293.97      267.89     12.80 o 
  -4  -7   8       47.50       55.85      6.02 o 
  -3  -7   8       11.92        8.92      4.95 o 
  -2  -7   8        5.61        7.63      4.61 o 
  -1  -7   8      460.30      468.32     17.32 o 
   0  -7   8      309.02      335.72     13.88 o 
   1  -7   8       13.92        9.44      4.73 o 
   2  -7   8      362.00      330.01     14.54 o 
   3  -7   8        1.72       -2.23      5.23 o 
   4  -7   8      175.30      161.87     14.52 o 
  -5  -6   8        1.87       -0.08      4.19 o 
  -4  -6   8        9.82        6.77      4.54 o 
  -3  -6   8      100.73       97.90      8.53 o 
  -2  -6   8      443.89      456.97     15.63 o 
  -1  -6   8        1.61        2.26      4.22 o 
   0  -6   8      177.96      142.67      9.95 o 
   1  -6   8        9.51       -1.49      3.94 o 
   2  -6   8      447.74      462.60     15.90 o 
   3  -6   8      105.05      103.64      6.61 o 
   4  -6   8      236.29      227.68      9.43 o 
  -5  -5   8        1.88        2.36      5.15 o 
  -4  -5   8       44.85       45.78      5.47 o 
  -3  -5   8       71.16       70.80      5.99 o 
  -2  -5   8       15.89       13.52      4.02 o 
  -1  -5   8      372.14      332.78     14.63 o 
   0  -5   8      142.02      149.42      7.94 o 
   1  -5   8      672.38      681.50     16.11 o 
   2  -5   8        1.37       12.40      4.86 o 
   3  -5   8      355.72      351.15     11.37 o 
   4  -5   8        2.00        0.54      4.72 o 
   5  -5   8      124.33      107.83      7.56 o 
  -5  -4   8       11.15       10.59      5.75 o 
  -4  -4   8      127.34      140.83     15.72 o 
  -3  -4   8      397.87      387.49     12.96 o 
  -2  -4   8       27.15       25.34      3.81 o 
  -1  -4   8      935.97      962.40     28.24 o 
   0  -4   8       14.24       11.84      3.96 o 
   1  -4   8      109.22      100.57      4.95 o 
   2  -4   8       32.17       22.45      3.50 o 
   3  -4   8      254.87      272.26      9.42 o 
   4  -4   8      127.62      137.93      6.87 o 
   5  -4   8      192.82      181.05      8.99 o 
  -5  -3   8      272.11      266.25     16.94 o 
  -4  -3   8      146.07      144.25      6.70 o 
  -3  -3   8      116.09      130.04      6.27 o 
  -2  -3   8      459.11      467.33     14.92 o 
  -1  -3   8        6.81        9.76      3.27 o 
   0  -3   8       59.14       54.56      4.06 o 
   1  -3   8      504.15      493.90     12.22 o 
   2  -3   8      959.18      990.61     22.39 o 
   3  -3   8       49.20       43.47      4.34 o 
   4  -3   8      631.98      567.33     15.31 o 
   5  -3   8       13.36        7.39      4.62 o 
   6  -3   8       44.99       27.75      8.22 o 
  -6  -2   8      242.01      257.18     16.94 o 
  -5  -2   8       13.58        5.45      5.75 o 
  -4  -2   8       49.02       63.60      8.02 o 
  -3  -2   8       33.69       23.75      3.20 o 
  -2  -2   8       27.92       22.13      4.57 o 
  -1  -2   8      215.65      258.74      9.59 o 
   0  -2   8     1523.82     1507.23     42.24 o 
   1  -2   8      634.70      606.13     14.74 o 
   2  -2   8      240.12      243.10      7.37 o 
   3  -2   8      304.22      293.35      9.16 o 
   4  -2   8      115.20      149.80      5.08 o 
   5  -2   8      190.50      200.27      7.71 o 
   6  -2   8       45.47       57.53      6.20 o 
  -6  -1   8        3.50        4.54      6.35 o 
  -5  -1   8       39.60       42.98      5.14 o 
  -4  -1   8      372.00      352.55     14.29 o 
  -3  -1   8      259.11      218.25      9.63 o 
  -2  -1   8      894.46      933.85     26.57 o 
  -1  -1   8     1189.56     1136.93     36.89 o 
   0  -1   8       86.96       90.18      4.20 o 
   1  -1   8      165.34      164.40      5.51 o 
   2  -1   8      167.05      169.41      4.54 o 
   3  -1   8      395.29      426.46      9.85 o 
   4  -1   8       47.41       51.82      3.20 o 
   5  -1   8      430.53      391.13     13.58 o 
   6  -1   8       92.07       95.08      7.74 o 
  -6   0   8      291.68      324.17     13.87 o 
  -5   0   8      549.84      559.57     21.44 o 
  -4   0   8        3.20        4.35      3.34 o 
  -3   0   8      229.82      263.99      9.11 o 
  -2   0   8       92.58       80.01      6.52 o 
  -1   0   8      191.35      166.84      6.78 o 
   0   0   8       64.08       79.55      3.48 o 
   1   0   8      652.45      589.60     10.72 o 
   2   0   8      584.48      559.20     10.40 o 
   3   0   8      589.57      548.94     11.86 o 
   4   0   8      526.32      492.14     10.02 o 
   5   0   8       65.62       82.72      4.85 o 
   6   0   8       71.26       63.56      6.78 o 
  -6   1   8       65.24       74.93      6.47 o 
  -5   1   8       11.42        8.08      3.97 o 
  -4   1   8       21.40       17.26      3.69 o 
  -3   1   8      518.55      477.05     18.55 o 
  -2   1   8      729.48      618.46     18.07 o 
  -1   1   8       49.55       62.02      3.93 o 
   0   1   8     1137.99     1063.78     24.90 o 
   1   1   8       27.31       44.76      2.22 o 
   2   1   8      925.19      995.89     18.31 o 
   3   1   8       24.66       30.39      2.78 o 
   4   1   8      171.76      216.22      5.42 o 
   5   1   8       33.29       41.17      5.28 o 
   6   1   8      512.37      468.86     16.77 o 
   7   1   8      131.20      120.08     10.90 o 
  -6   2   8        2.40        5.00      4.98 o 
  -5   2   8      219.77      233.55     11.70 o 
  -4   2   8      585.79      575.37     22.35 o 
  -3   2   8       10.80        4.61      3.27 o 
  -2   2   8      635.49      721.24     20.69 o 
  -1   2   8       16.11       20.23      2.18 o 
   0   2   8      273.56      279.25      5.50 o 
   1   2   8      276.70      325.68      6.92 o 
   2   2   8      903.05      838.18     15.60 o 
   3   2   8      617.87      629.51     14.06 o 
   4   2   8      290.80      284.70      8.81 o 
   5   2   8      862.73      786.33     37.22 o 
   6   2   8        0.32        3.17      4.97 o 
   7   2   8       63.21       61.06      6.98 o 
  -6   3   8      132.18      141.86     24.20 o 
  -5   3   8       97.14      101.59      8.93 o 
  -4   3   8        4.12        2.86      5.60 o 
  -3   3   8      234.85      265.95     12.19 o 
  -2   3   8      229.29      176.02      7.90 o 
  -1   3   8      524.95      452.86     11.74 o 
   0   3   8      287.26      246.02      5.38 o 
   1   3   8     2873.38     2771.85     51.70 o 
   2   3   8       32.99       28.06      2.01 o 
   3   3   8      161.72      175.94      4.99 o 
   4   3   8       13.10       12.06      2.95 o 
   5   3   8      134.02      155.93      9.60 o 
   6   3   8       24.55       29.03      6.62 o 
   7   3   8      160.59      162.50      9.40 o 
  -6   4   8       81.32       84.42      8.14 o 
  -5   4   8        8.25        4.70      7.41 o 
  -4   4   8      122.31      127.35      8.62 o 
  -3   4   8     1129.65     1097.56     40.33 o 
  -2   4   8       15.81        7.22      3.41 o 
  -1   4   8     1176.06     1234.25     23.45 o 
   0   4   8     1523.50     1474.83     26.16 o 
   1   4   8        9.15       26.06      2.88 o 
   2   4   8      889.90      908.55     16.72 o 
   3   4   8     1027.01     1021.64     19.98 o 
   4   4   8     1166.96     1214.98     26.04 o 
   5   4   8       57.43       56.98      6.42 o 
   6   4   8      299.73      265.52     13.37 o 
   7   4   8        9.50        4.54      7.56 o 
  -6   5   8       12.74       12.71      6.69 o 
  -5   5   8      359.80      388.18     26.02 o 
  -4   5   8      324.23      335.68     23.45 o 
  -3   5   8        2.95        5.96      4.22 o 
  -2   5   8      200.33      233.69      8.80 o 
  -1   5   8      108.67       89.38      4.24 o 
   0   5   8      430.31      411.75      8.21 o 
   1   5   8      144.37      157.24      4.13 o 
   2   5   8     1346.55     1328.79     27.69 o 
   3   5   8       19.50       19.07      2.10 o 
   4   5   8        5.53        3.19      3.60 o 
   5   5   8       25.94       27.72      7.41 o 
   6   5   8      177.61      182.63     11.13 o 
   7   5   8      106.57      129.32     14.22 o 
  -6   6   8       91.82       92.95      9.51 o 
  -5   6   8        8.89        4.34      6.03 o 
  -4   6   8       13.80       22.48      6.35 o 
  -3   6   8       85.02       82.56      7.19 o 
  -2   6   8     2301.45     2274.86     94.75 o 
  -1   6   8      405.01      370.93     10.06 o 
   0   6   8      418.10      406.10     10.01 o 
   1   6   8      763.46      794.91     21.45 o 
   2   6   8       79.24       82.66      4.99 o 
   3   6   8      341.32      355.62     11.33 o 
   4   6   8      188.89      186.96     13.77 o 
   5   6   8      619.00      645.61     20.08 o 
   6   6   8        1.94       -2.25      5.64 o 
   7   6   8       68.64       70.06     10.29 o 
  -6   7   8      116.94      116.20     13.77 o 
  -5   7   8        9.61        7.60      6.59 o 
  -4   7   8      471.37      486.88     65.20 o 
  -3   7   8      308.01      306.33     28.74 o 
  -2   7   8       79.32       85.71      4.88 o 
  -1   7   8        5.58       13.77      2.74 o 
   0   7   8       17.09       25.83      1.90 o 
   1   7   8      282.77      283.38      8.19 o 
   2   7   8       99.94       99.45      3.74 o 
   3   7   8     1725.29     1679.08     38.81 o 
   4   7   8       92.49      108.87     12.41 o 
   5   7   8       44.70       48.21      6.72 o 
   6   7   8      147.09      153.28      8.66 o 
   7   7   8       20.84       28.72      7.26 o 
  -5   8   8      109.40      103.34      9.99 o 
  -4   8   8       59.46       51.52      7.75 o 
  -3   8   8       12.06        9.15      3.95 o 
  -2   8   8       92.90      100.79      5.03 o 
  -1   8   8      631.94      664.03     29.32 o 
   0   8   8       14.43       22.64      1.98 o 
   1   8   8      607.56      606.88     12.59 o 
   2   8   8     1029.07      995.49     26.28 o 
   3   8   8      128.20      127.39      5.48 o 
   4   8   8        8.92        7.96      4.91 o 
   5   8   8       15.09       16.88      5.73 o 
   6   8   8       67.56       70.01      6.74 o 
  -5   9   8      100.13      112.46     19.06 o 
  -4   9   8        1.03        4.48      6.59 o 
  -3   9   8      411.14      422.86     31.21 o 
  -2   9   8      393.99      412.29     10.36 o 
  -1   9   8      307.46      295.98      9.01 o 
   0   9   8      240.69      231.02      7.08 o 
   1   9   8      163.41      150.38      4.78 o 
   2   9   8       71.11       73.60      3.32 o 
   3   9   8       20.96       19.61      4.14 o 
   4   9   8      433.42      416.22     17.10 o 
   5   9   8      147.96      158.49      9.99 o 
   6   9   8       21.90       17.59      7.15 o 
  -5  10   8       35.25       27.89     11.80 o 
  -4  10   8      105.30       97.22     10.12 o 
  -3  10   8      134.52      148.34     11.07 o 
  -2  10   8        3.43        6.35      3.01 o 
  -1  10   8        4.52        8.47      3.46 o 
   0  10   8       85.33       99.35      4.01 o 
   1  10   8       35.06       39.64      2.87 o 
   2  10   8       23.53       28.44      3.29 o 
   3  10   8      199.79      215.06     10.07 o 
   4  10   8       12.89       10.59      4.81 o 
   5  10   8        7.02        5.29     13.62 o 
   6  10   8        6.91        1.94      6.76 o 
  -4  11   8       23.72       33.89      6.38 o 
  -3  11   8        8.78       12.79      5.15 o 
  -2  11   8      418.24      407.77     14.00 o 
  -1  11   8      405.37      403.39     13.03 o 
   0  11   8       37.40       36.82      4.28 o 
   1  11   8       18.15       20.36      2.76 o 
   2  11   8       59.55       64.84      4.12 o 
   3  11   8      134.79      121.65      7.19 o 
   4  11   8        6.62        3.91      4.94 o 
   5  11   8       32.40       35.49      7.27 o 
   6  11   8       86.43       96.58     11.65 o 
  -4  12   8       36.63       49.32     10.59 o 
  -3  12   8      103.02       88.62     16.49 o 
  -2  12   8      236.75      236.62      9.48 o 
  -1  12   8        4.27        9.71      4.24 o 
   0  12   8        5.89        8.34      4.04 o 
   1  12   8      221.56      210.68      6.40 o 
   2  12   8       43.10       47.04      4.07 o 
   3  12   8       39.26       28.20      5.43 o 
   4  12   8        9.46       13.37      6.86 o 
   5  12   8        0.48        4.32      5.83 o 
  -3  13   8        3.44        7.03      7.72 o 
  -2  13   8       28.89       35.32      6.11 o 
  -1  13   8       81.88       77.99      5.82 o 
   0  13   8       99.48       94.75      6.35 o 
   1  13   8       54.90       54.18      3.34 o 
   2  13   8        1.96       -1.82      4.16 o 
   3  13   8       27.28       30.33      5.71 o 
   4  13   8       26.97       23.99      6.27 o 
   5  13   8        2.98        1.57      6.10 o 
  -2  14   8       86.95       93.84      8.17 o 
  -1  14   8       44.26       44.75      5.64 o 
   0  14   8        0.46        7.38      4.83 o 
   1  14   8       13.20       10.19      6.44 o 
   2  14   8      121.23      117.58      8.08 o 
   3  14   8        9.28       12.66      5.63 o 
   4  14   8       71.93       59.71      7.18 o 
  -1  15   8        0.91        6.62      5.23 o 
   0  15   8      114.72      115.53      7.12 o 
   1  15   8      266.61      251.40     16.94 o 
   2  15   8        0.69       -2.28      4.39 o 
   3  15   8       73.27       77.04      6.13 o 
  -2  -8   9       59.04       51.28      9.95 o 
  -1  -8   9       77.08       67.28      7.58 o 
   0  -8   9       15.81       19.09      6.38 o 
   1  -8   9      203.43      196.86     11.41 o 
   2  -8   9        1.05       -3.60      8.87 o 
  -3  -7   9       15.14       13.96      5.60 o 
  -2  -7   9       19.99       17.71      5.48 o 
  -1  -7   9      135.73      159.15      9.19 o 
   0  -7   9       72.16       83.22      7.38 o 
   1  -7   9      122.72      143.00      7.91 o 
   2  -7   9      221.13      241.37     12.68 o 
   3  -7   9       43.03       32.17      6.08 o 
  -4  -6   9       26.45       21.91      5.10 o 
  -3  -6   9      202.57      198.49     12.19 o 
  -2  -6   9      439.54      464.55     16.21 o 
  -1  -6   9      124.33      112.26      7.54 o 
   0  -6   9      285.65      266.36     11.90 o 
   1  -6   9       20.16       19.63      4.76 o 
   2  -6   9      159.48      146.11     15.13 o 
   3  -6   9       14.69        6.54      5.63 o 
   4  -6   9      193.35      223.00     12.01 o 
  -4  -5   9      261.28      272.05     13.20 o 
  -3  -5   9       97.76      112.09      8.96 o 
  -2  -5   9      137.01      123.41      7.37 o 
  -1  -5   9       38.32       22.63      4.89 o 
   0  -5   9      251.65      268.80     13.22 o 
   1  -5   9      136.91      142.46      7.14 o 
   2  -5   9      327.84      290.47     14.62 o 
   3  -5   9      308.44      308.38     10.91 o 
   4  -5   9       33.48       23.98      5.51 o 
  -5  -4   9       67.44       84.63      6.96 o 
  -4  -4   9       23.33       20.74      4.35 o 
  -3  -4   9       28.72       19.53      4.26 o 
  -2  -4   9      155.95      175.96      8.29 o 
  -1  -4   9      636.96      663.64     21.99 o 
   0  -4   9        4.09        5.30      4.25 o 
   1  -4   9      474.42      473.25     12.07 o 
   2  -4   9       72.05       69.20      7.04 o 
   3  -4   9      236.25      237.78      9.30 o 
   4  -4   9       30.89       22.17      5.15 o 
   5  -4   9      177.70      205.60      8.63 o 
  -5  -3   9      108.60      119.00      7.24 o 
  -4  -3   9        0.04        0.03      3.41 o 
  -3  -3   9      700.14      692.63     20.91 o 
  -2  -3   9      210.45      225.58      9.45 o 
  -1  -3   9      379.96      374.41     17.40 o 
   0  -3   9       32.91       31.20      3.59 o 
   1  -3   9      322.39      329.10      9.55 o 
   2  -3   9       90.53       89.18      4.70 o 
   3  -3   9       84.12       92.31      6.82 o 
   4  -3   9      531.76      550.06     15.35 o 
   5  -3   9       32.28       42.55      8.10 o 
  -5  -2   9       52.85       57.18      6.66 o 
  -4  -2   9      193.68      199.92     19.36 o 
  -3  -2   9       97.97       88.41      5.29 o 
  -2  -2   9       90.87       84.67      5.14 o 
  -1  -2   9       62.38       66.84      4.91 o 
   0  -2   9      577.06      529.51     16.73 o 
   1  -2   9       13.04       13.20      2.93 o 
   2  -2   9     1163.67     1227.23     30.97 o 
   3  -2   9      430.31      432.35     15.76 o 
   4  -2   9      137.31      127.88      5.53 o 
   5  -2   9       20.29        6.27      4.02 o 
   6  -2   9       56.53       77.46      9.83 o 
  -6  -1   9       27.23       23.30      7.87 o 
  -5  -1   9       34.68       31.43      4.58 o 
  -4  -1   9      164.87      156.12     11.19 o 
  -3  -1   9        0.68       -1.59      2.88 o 
  -2  -1   9      367.87      349.22     16.03 o 
  -1  -1   9      433.20      399.44     13.23 o 
   0  -1   9      293.61      328.90      9.83 o 
   1  -1   9      839.82      876.23     19.71 o 
   2  -1   9        1.53        8.92      2.45 o 
   3  -1   9       33.11       52.80      4.15 o 
   4  -1   9       33.48       48.20      3.95 o 
   5  -1   9      555.50      588.35     17.86 o 
   6  -1   9       37.59       52.11      9.93 o 
  -6   0   9      155.49      162.48     14.52 o 
  -5   0   9       81.28       90.71      6.54 o 
  -4   0   9      118.47      129.65      9.68 o 
  -3   0   9      716.58      765.45     26.34 o 
  -2   0   9        7.34        8.26      2.98 o 
  -1   0   9      148.46      167.05     12.62 o 
   0   0   9        1.37        2.15      2.30 o 
   1   0   9      503.09      468.85     10.20 o 
   2   0   9       34.24       40.98      2.86 o 
   3   0   9      783.83      760.04     15.89 o 
   4   0   9      814.11      779.79     15.01 o 
   5   0   9       67.32       64.61      5.83 o 
   6   0   9       86.67       78.85      7.60 o 
  -6   1   9        4.82       10.89      5.02 o 
  -5   1   9       75.38       78.11      6.46 o 
  -4   1   9       88.79       96.86      6.84 o 
  -3   1   9       30.02       28.03      4.22 o 
  -2   1   9       99.93      121.68      5.91 o 
  -1   1   9      686.15      606.62     18.14 o 
   0   1   9     1095.50      993.16     21.70 o 
   1   1   9      188.52      207.38      5.59 o 
   2   1   9      396.00      431.47     13.59 o 
   3   1   9        3.38       13.86      2.79 o 
   4   1   9      136.92      167.27      5.00 o 
   5   1   9        1.07       -2.32      3.45 o 
   6   1   9      209.06      234.11     11.40 o 
  -6   2   9        3.32        3.49      5.21 o 
  -5   2   9       34.29       35.75      5.52 o 
  -4   2   9       82.18       73.00      7.87 o 
  -3   2   9      306.20      329.09     14.17 o 
  -2   2   9     1218.52     1266.05     35.07 o 
  -1   2   9      255.91      262.14     10.08 o 
   0   2   9      170.07      184.92      4.82 o 
   1   2   9      206.66      233.10      5.52 o 
   2   2   9      794.07      801.32     15.15 o 
   3   2   9      609.70      638.00     14.47 o 
   4   2   9      155.84      158.77      4.93 o 
   5   2   9      248.90      238.95     10.36 o 
   6   2   9       88.68       75.33      7.10 o 
  -6   3   9      149.92      171.84     11.19 o 
  -5   3   9        0.33       -1.70      4.80 o 
  -4   3   9      236.37      252.02     12.35 o 
  -3   3   9       21.77       29.62      4.58 o 
  -2   3   9      265.67      226.99     10.85 o 
  -1   3   9        3.96       11.35      2.24 o 
   0   3   9      408.77      387.05     11.85 o 
   1   3   9      985.04      925.16     17.18 o 
   2   3   9      130.13      137.70      3.94 o 
   3   3   9       17.50       24.62      2.71 o 
   4   3   9        0.56        7.39      2.50 o 
   5   3   9      221.34      205.80     11.65 o 
   6   3   9       35.50       27.43      8.32 o 
  -6   4   9        7.29       13.17      7.26 o 
  -5   4   9        1.99        3.15      5.21 o 
  -4   4   9        0.82        4.90      4.53 o 
  -3   4   9     1136.55     1115.44     41.18 o 
  -2   4   9        0.27       -3.34      3.34 o 
  -1   4   9      949.57      899.50     21.99 o 
   0   4   9      305.75      291.60      6.65 o 
   1   4   9       20.84       33.98      2.39 o 
   2   4   9        2.77        7.56      1.88 o 
   3   4   9      161.56      178.16      6.31 o 
   4   4   9      182.38      193.90      7.73 o 
   5   4   9      201.07      179.71     10.69 o 
   6   4   9      194.75      205.01     12.19 o 
   7   4   9        7.69       -5.14     10.29 o 
  -6   5   9       48.54       58.49      8.07 o 
  -5   5   9      616.80      626.46     25.76 o 
  -4   5   9      102.27       95.50      7.85 o 
  -3   5   9      500.97      550.32     22.48 o 
  -2   5   9        3.47        9.09      4.14 o 
  -1   5   9        4.28       25.13      3.00 o 
   0   5   9       55.52       60.04      2.49 o 
   1   5   9      704.37      630.33     14.56 o 
   2   5   9     1513.89     1485.00     30.94 o 
   3   5   9      115.40      108.71      4.63 o 
   4   5   9      635.34      638.95     14.92 o 
   5   5   9      253.64      229.62     15.43 o 
   6   5   9       20.62       13.54      6.52 o 
   7   5   9        9.11       -0.61     10.59 o 
  -6   6   9      189.97      199.35     31.47 o 
  -5   6   9       32.68       29.80      7.05 o 
  -4   6   9        8.50        6.89      6.96 o 
  -3   6   9       45.81       57.33      6.54 o 
  -2   6   9      128.80      123.98      6.48 o 
  -1   6   9      497.76      491.37     12.83 o 
   0   6   9     1632.74     1550.40     27.67 o 
   1   6   9      153.00      131.47      4.01 o 
   2   6   9       72.46       83.77      3.56 o 
   3   6   9        3.45        8.49      2.24 o 
   4   6   9      110.44      123.78      7.92 o 
   5   6   9       22.64       31.60      5.17 o 
   6   6   9       24.16       16.91      6.62 o 
  -5   7   9       34.44       50.24     10.29 o 
  -4   7   9      400.40      442.23     36.61 o 
  -3   7   9       81.20       78.06      8.93 o 
  -2   7   9     1390.86     1427.84     41.53 o 
  -1   7   9      342.74      376.71      9.41 o 
   0   7   9       22.75       26.43      2.66 o 
   1   7   9      158.10      174.72      5.27 o 
   2   7   9       40.94       39.89      2.89 o 
   3   7   9      422.83      415.99     13.13 o 
   4   7   9       27.63       38.74      6.35 o 
   5   7   9       96.72      101.89      8.62 o 
   6   7   9       22.35       26.60      6.95 o 
  -5   8   9      158.84      153.41     11.80 o 
  -4   8   9       16.16       11.87      6.62 o 
  -3   8   9       45.12       51.58      7.32 o 
  -2   8   9       18.77       12.66      2.29 o 
  -1   8   9       79.68       87.99      4.01 o 
   0   8   9       29.17       33.35      2.44 o 
   1   8   9      358.45      331.62     10.98 o 
   2   8   9       63.04       74.30      3.57 o 
   3   8   9       17.70       12.33      4.61 o 
   4   8   9        2.38        1.74      4.86 o 
   5   8   9       20.21       22.68      6.29 o 
   6   8   9       71.00       72.37     14.75 o 
  -5   9   9        2.00       -0.33      8.17 o 
  -4   9   9       13.66       13.32      7.12 o 
  -3   9   9      439.98      433.14     26.21 o 
  -2   9   9      272.77      271.45      6.84 o 
  -1   9   9       45.42       46.80      3.44 o 
   0   9   9      194.30      220.10      6.88 o 
   1   9   9       71.65       63.66      3.16 o 
   2   9   9      174.87      185.53      7.86 o 
   3   9   9        2.49       13.14      3.58 o 
   4   9   9       45.42       45.25      6.40 o 
   5   9   9       10.85       15.55      6.38 o 
   6   9   9       69.46       51.42      8.18 o 
  -4  10   9      138.80      136.24     18.91 o 
  -3  10   9      103.26      104.99      7.31 o 
  -2  10   9       95.86      112.90      5.93 o 
  -1  10   9        0.29       -1.38      3.53 o 
   0  10   9      245.79      208.57      8.19 o 
   1  10   9        6.45       17.79      2.68 o 
   2  10   9      297.14      261.52     11.82 o 
   3  10   9        2.30        1.64      4.22 o 
   4  10   9       70.19       65.00      7.34 o 
   5  10   9      134.92      136.40     13.92 o 
   6  10   9       12.33       14.78     12.86 o 
  -4  11   9        3.88        9.08      8.27 o 
  -3  11   9       29.33       28.24      5.86 o 
  -2  11   9       72.33       67.37      5.16 o 
  -1  11   9      115.88      109.58      6.11 o 
   0  11   9       10.19        9.57      3.87 o 
   1  11   9      162.18      164.02      5.66 o 
   2  11   9       85.32       93.33      4.80 o 
   3  11   9      122.86      126.03      8.52 o 
   4  11   9        3.61        4.50      5.76 o 
   5  11   9       49.47       53.71      8.00 o 
  -3  12   9      214.30      237.21     17.85 o 
  -2  12   9       73.04       64.12     11.56 o 
  -1  12   9       44.01       45.20      5.06 o 
   0  12   9       56.14       74.65      5.58 o 
   1  12   9       31.64       26.87      3.15 o 
   2  12   9        0.76        6.30      3.49 o 
   3  12   9      292.01      276.76     11.93 o 
   4  12   9      101.81      108.13      9.15 o 
   5  12   9        5.36       -1.45      7.05 o 
  -3  13   9      108.23      123.14     13.92 o 
  -2  13   9       14.92       17.41      5.06 o 
  -1  13   9        4.17        7.95      4.64 o 
   0  13   9      111.36      112.13      6.54 o 
   1  13   9       80.74       80.37      5.71 o 
   2  13   9      444.89      472.72     13.06 o 
   3  13   9       58.24       63.77      6.52 o 
   4  13   9        0.78        1.90      5.58 o 
  -2  14   9      146.59      138.20      6.69 o 
  -1  14   9        7.79       15.20      5.09 o 
   0  14   9       66.85       67.59      6.03 o 
   1  14   9       83.92       85.37      8.83 o 
   2  14   9       16.19       19.07      5.11 o 
   3  14   9        7.54        8.12      5.87 o 
   4  14   9       10.43        7.96      6.12 o 
  -1  15   9       17.15       13.01      9.98 o 
   0  15   9       10.27       13.80      5.13 o 
   1  15   9       63.07       60.93      8.22 o 
   2  15   9        2.26        7.33      6.60 o 
  -2  -7  10        6.48        0.12      5.66 o 
  -1  -7  10       58.19       59.63      7.08 o 
   0  -7  10       21.33       17.39      6.18 o 
   1  -7  10      189.45      210.73     10.00 o 
   2  -7  10      109.11      145.49     10.01 o 
  -3  -6  10       20.64       26.98      5.66 o 
  -2  -6  10      143.11      160.19     14.09 o 
  -1  -6  10        4.99        4.45      5.20 o 
   0  -6  10      258.18      274.52     12.51 o 
   1  -6  10       38.29       56.91      6.11 o 
   2  -6  10       82.75       51.45      9.51 o 
   3  -6  10        0.88        0.55      5.69 o 
  -4  -5  10      206.97      209.08     11.62 o 
  -3  -5  10       16.27       19.76      5.19 o 
  -2  -5  10      206.56      175.65      9.24 o 
  -1  -5  10       14.90        4.62      4.98 o 
   0  -5  10       39.18       31.19      5.72 o 
   1  -5  10        3.64        4.28      4.40 o 
   2  -5  10      157.28      184.51      9.89 o 
   3  -5  10      209.87      233.15      9.84 o 
   4  -5  10        9.74        4.36      5.76 o 
  -4  -4  10       18.63       19.87      4.76 o 
  -3  -4  10       25.65       24.67      4.79 o 
  -2  -4  10       14.80       22.06      4.71 o 
  -1  -4  10       30.78       35.93      6.33 o 
   0  -4  10       92.66       99.26      7.17 o 
   1  -4  10      716.03      804.05     32.06 o 
   2  -4  10       84.25      124.30     16.39 o 
   3  -4  10      255.88      213.55      9.12 o 
   4  -4  10       21.39        8.57      5.38 o 
  -5  -3  10        7.69       12.38      4.58 o 
  -4  -3  10       58.28       67.98      6.24 o 
  -3  -3  10      118.24      136.29      7.36 o 
  -2  -3  10        7.77        6.50      4.67 o 
  -1  -3  10      444.93      416.11     14.52 o 
   0  -3  10      395.72      396.64     14.19 o 
   1  -3  10       25.49       16.60      3.35 o 
   2  -3  10       28.37       15.47      5.09 o 
   3  -3  10       59.73       87.04      7.18 o 
   4  -3  10      271.96      307.78     10.89 o 
   5  -3  10        0.76        3.54      4.81 o 
  -5  -2  10      187.69      201.81     10.30 o 
  -4  -2  10      361.15      324.70     14.38 o 
  -3  -2  10       57.97       47.34      5.46 o 
  -2  -2  10      192.35      182.96      8.31 o 
  -1  -2  10       22.20       21.97      4.13 o 
   0  -2  10      131.60      131.37      6.13 o 
   1  -2  10       34.18       37.68      3.61 o 
   2  -2  10      526.22      571.83     15.84 o 
   3  -2  10      319.45      293.62     11.81 o 
   4  -2  10      192.64      152.41      7.26 o 
   5  -2  10       51.04       30.34      4.86 o 
  -5  -1  10       66.25       56.88      7.56 o 
  -4  -1  10       23.91       15.01     10.44 o 
  -3  -1  10      122.26      122.23      6.55 o 
  -2  -1  10      288.14      292.03     12.35 o 
  -1  -1  10      138.91      129.78      6.80 o 
   0  -1  10      495.07      456.63     12.88 o 
   1  -1  10      360.85      363.59      9.76 o 
   2  -1  10      121.59      109.58      5.02 o 
   3  -1  10      168.77      147.80     12.01 o 
   4  -1  10       27.37       40.39      4.25 o 
   5  -1  10      154.19      196.24      7.95 o 
  -5   0  10        1.43        3.27      4.84 o 
  -4   0  10      236.84      256.27     16.34 o 
  -3   0  10      587.02      596.35     31.77 o 
  -2   0  10        0.85        2.38      3.06 o 
  -1   0  10      488.28      464.45     15.00 o 
   0   0  10        0.30        4.85      2.72 o 
   1   0  10      645.15      669.09     27.60 o 
   2   0  10      126.43      116.15      4.44 o 
   3   0  10      280.38      271.80      9.04 o 
   4   0  10      106.02      118.40      5.23 o 
   5   0  10      310.04      274.51     11.47 o 
   6   0  10       59.55       42.23     10.74 o 
  -5   1  10      266.19      300.11     13.83 o 
  -4   1  10        3.46       11.02      4.51 o 
  -3   1  10      305.25      306.79     24.05 o 
  -2   1  10       21.19       26.72      4.94 o 
  -1   1  10      778.37      725.53     21.50 o 
   0   1  10      700.87      630.24     14.41 o 
   1   1  10      515.98      524.22     11.29 o 
   2   1  10      193.64      194.83      5.90 o 
   3   1  10       67.91       74.85      4.64 o 
   4   1  10      307.28      290.19      7.19 o 
   5   1  10        0.05        1.05      3.88 o 
   6   1  10      172.74      223.68     11.58 o 
  -6   2  10        1.17       -5.36      6.35 o 
  -5   2  10        2.85        5.05      5.02 o 
  -4   2  10      376.53      340.83     15.12 o 
  -3   2  10      145.29      158.58      9.35 o 
  -2   2  10     1513.00     1492.66     48.85 o 
  -1   2  10       87.83       72.18      9.17 o 
   0   2  10      646.14      669.08     16.59 o 
   1   2  10       13.21       13.72      2.28 o 
   2   2  10       89.63      100.47      4.23 o 
   3   2  10        1.75        4.56      2.75 o 
   4   2  10      559.44      576.07     12.34 o 
   5   2  10      108.97      134.31      6.10 o 
   6   2  10       68.25       47.12      6.79 o 
  -6   3  10      209.08      219.87     12.72 o 
  -5   3  10        0.68       -4.80      4.80 o 
  -4   3  10     1084.08     1165.19     42.90 o 
  -3   3  10      124.34      127.95      8.40 o 
  -2   3  10       24.90       24.30      4.73 o 
  -1   3  10       48.07       60.88      4.41 o 
   0   3  10      286.01      251.15      6.18 o 
   1   3  10      744.89      737.14     18.95 o 
   2   3  10     1149.37     1113.62     21.92 o 
   3   3  10     1540.85     1551.58     32.52 o 
   4   3  10       11.87       11.91      2.55 o 
   5   3  10      214.53      202.64      9.65 o 
   6   3  10        4.73        6.86      5.69 o 
  -5   4  10      149.04      169.64     10.89 o 
  -4   4  10      122.63      129.23     12.10 o 
  -3   4  10       53.24       51.21      9.98 o 
  -2   4  10      270.61      267.30     12.75 o 
  -1   4  10     1217.15     1129.77     27.48 o 
   0   4  10       98.06      118.14      4.34 o 
   1   4  10     1383.17     1419.41     27.32 o 
   2   4  10        8.57       22.26      2.64 o 
   3   4  10        4.06       14.96      2.58 o 
   4   4  10       54.70       55.05      3.87 o 
   5   4  10      125.77      131.61     12.10 o 
   6   4  10       62.82       73.53     12.86 o 
  -5   5  10       79.24       98.59      8.80 o 
  -4   5  10       45.28       30.63      6.25 o 
  -3   5  10     1298.46     1364.01     62.03 o 
  -2   5  10      300.14      310.94     14.43 o 
  -1   5  10       82.02      100.09      6.72 o 
   0   5  10      612.29      649.37     13.29 o 
   1   5  10      205.42      178.23      5.31 o 
   2   5  10      960.46      983.81     21.15 o 
   3   5  10        9.58        6.89      2.44 o 
   4   5  10      524.06      506.96     20.13 o 
   5   5  10        2.18        3.41      5.64 o 
   6   5  10       46.29       42.43      7.59 o 
  -5   6  10        7.06       15.22      6.76 o 
  -4   6  10       85.99      109.10     10.74 o 
  -3   6  10       27.79       20.40      5.59 o 
  -2   6  10       49.62       65.56      6.68 o 
  -1   6  10       75.80       62.88      4.21 o 
   0   6  10     1272.83     1114.40     21.90 o 
   1   6  10       54.25       53.37      2.79 o 
   2   6  10      573.55      577.18     16.21 o 
   3   6  10       60.91       60.04      5.34 o 
   4   6  10       27.15       32.17      3.64 o 
   5   6  10       50.50       46.61      7.05 o 
   6   6  10      189.51      196.77     12.39 o 
  -5   7  10        1.96        2.04      6.82 o 
  -4   7  10      156.32      154.19     13.46 o 
  -3   7  10       90.67       79.54      8.00 o 
  -2   7  10      369.21      397.00     14.03 o 
  -1   7  10      538.84      524.55     12.44 o 
   0   7  10       19.91       12.19      2.82 o 
   1   7  10      743.49      737.01     14.98 o 
   2   7  10       31.19       38.25      3.05 o 
   3   7  10       10.98       30.74      2.84 o 
   4   7  10       57.34       51.90      9.08 o 
   5   7  10      385.92      380.26     14.21 o 
   6   7  10       29.93       25.85      7.36 o 
  -5   8  10       54.89       62.87      9.23 o 
  -4   8  10        4.74       25.59      7.32 o 
  -3   8  10      338.42      387.42     29.80 o 
  -2   8  10        9.88       12.41      4.13 o 
  -1   8  10      177.67      188.13      6.36 o 
   0   8  10       25.04       36.09      2.68 o 
   1   8  10      286.35      228.83      6.59 o 
   2   8  10       53.34       46.65      3.23 o 
   3   8  10      644.57      615.34     18.88 o 
   4   8  10      440.56      416.77     36.31 o 
   5   8  10        3.30       -3.75      6.32 o 
   6   8  10       70.91       68.01      7.31 o 
  -5   9  10        2.21       11.47      8.00 o 
  -4   9  10       49.84       55.06      8.57 o 
  -3   9  10        5.51        4.76      6.38 o 
  -2   9  10        6.01       10.72      2.57 o 
  -1   9  10       19.62       21.23      3.19 o 
   0   9  10      262.53      243.96      8.98 o 
   1   9  10       10.82        9.84      2.70 o 
   2   9  10      486.20      455.85     12.19 o 
   3   9  10        8.11       17.63      3.85 o 
   4   9  10      164.24      178.75     10.97 o 
   5   9  10        9.49        5.21      6.50 o 
   6   9  10      122.60      131.19      9.87 o 
  -4  10  10       74.42       80.62      9.95 o 
  -3  10  10       27.11       35.38      7.14 o 
  -2  10  10      239.23      261.84      6.90 o 
  -1  10  10      152.24      157.63      7.09 o 
   0  10  10        7.97       15.56      3.81 o 
   1  10  10        0.97        7.26      2.98 o 
   2  10  10      431.81      397.10     18.12 o 
   3  10  10      140.57      142.29     10.79 o 
   4  10  10        6.48        2.70      5.96 o 
   5  10  10      109.55      125.14     26.78 o 
   6  10  10        4.93        5.73      7.70 o 
  -4  11  10        6.82        3.57      7.92 o 
  -3  11  10       99.92      108.03     10.63 o 
  -2  11  10        9.12       17.16      4.35 o 
  -1  11  10        2.30        7.56      4.28 o 
   0  11  10      279.64      248.84      9.63 o 
   1  11  10      514.75      502.86     13.17 o 
   2  11  10        8.89       13.03      2.90 o 
   3  11  10       22.46       34.34      7.52 o 
   4  11  10        0.90       -3.68      5.96 o 
   5  11  10       18.72       21.91      7.34 o 
  -3  12  10       45.08       52.95     10.89 o 
  -2  12  10       42.58       42.40      6.41 o 
  -1  12  10      148.96      152.32      9.45 o 
   0  12  10       85.72       68.57      9.37 o 
   1  12  10       12.33       13.32      4.27 o 
   2  12  10       11.88       13.79      3.75 o 
   3  12  10       21.26       17.97      5.35 o 
   4  12  10       54.64       62.82      8.29 o 
   5  12  10       44.39       45.06      8.57 o 
  -2  13  10        8.79       11.34      4.12 o 
  -1  13  10        0.94        0.32      4.70 o 
   0  13  10        2.40       10.30      4.60 o 
   1  13  10       47.29       43.74      6.82 o 
   2  13  10      115.01      119.08      8.07 o 
   3  13  10        0.02       -2.30      5.19 o 
   4  13  10       25.63       17.09      6.46 o 
  -2  14  10       12.40       12.43      4.76 o 
  -1  14  10        9.89       13.36      5.29 o 
   0  14  10      206.05      207.85     11.71 o 
   1  14  10       42.07       43.22      5.09 o 
   2  14  10        8.97       15.14      5.11 o 
   3  14  10        0.53       -5.67      5.67 o 
   0  15  10       49.68       48.68      6.05 o 
   1  15  10       75.63       80.58      9.05 o 
   2  15  10        5.59       -6.17      7.19 o 
  -2  -6  11        1.38       -1.65      5.42 o 
  -1  -6  11      123.79      127.09     12.91 o 
   0  -6  11      118.74      140.13      9.30 o 
   1  -6  11       45.33       32.64      6.20 o 
   2  -6  11      203.71      179.47     18.00 o 
  -3  -5  11       28.08       27.88      5.69 o 
  -2  -5  11      266.52      278.73     16.03 o 
  -1  -5  11       24.43       16.36      5.75 o 
   0  -5  11      148.10      118.78      8.39 o 
   1  -5  11        2.98        5.33      4.87 o 
   2  -5  11      151.14      183.86     17.40 o 
   3  -5  11       85.32       86.20      7.21 o 
  -4  -4  11       93.83       78.10      7.70 o 
  -3  -4  11       98.13      100.26      7.30 o 
  -2  -4  11       75.59       66.71      6.44 o 
  -1  -4  11       25.33       14.76      5.48 o 
   0  -4  11      190.08      218.41     16.91 o 
   1  -4  11      249.84      314.79     11.39 o 
   2  -4  11       17.67       25.44      6.03 o 
   3  -4  11      260.59      205.57     17.00 o 
   4  -4  11       20.32       11.19     10.59 o 
  -4  -3  11       60.76       64.72      6.68 o 
  -3  -3  11       50.31       56.98      6.75 o 
  -2  -3  11        1.59        0.08      4.29 o 
  -1  -3  11      481.03      507.84     17.25 o 
   0  -3  11      128.19      141.78      8.26 o 
   1  -3  11      310.25      253.87      9.92 o 
   2  -3  11      167.01      126.41     12.35 o 
   3  -3  11       62.16       73.63      7.29 o 
   4  -3  11       19.67       17.81      5.56 o 
  -4  -2  11       78.47       66.97      9.38 o 
  -3  -2  11       21.88       21.26      4.87 o 
  -2  -2  11      332.66      323.89     12.02 o 
  -1  -2  11       22.00       20.29      4.52 o 
   0  -2  11      380.53      353.99     13.25 o 
   1  -2  11        4.52       -1.38      3.08 o 
   2  -2  11      122.09      156.94      8.61 o 
   3  -2  11        0.98        2.08      5.34 o 
   4  -2  11      521.15      511.33     15.05 o 
   5  -2  11       32.44       27.89      5.09 o 
  -5  -1  11        0.28       -3.19      4.73 o 
  -4  -1  11      103.79       89.48      9.08 o 
  -3  -1  11       19.93       20.17      5.08 o 
  -2  -1  11      178.97      196.51      8.93 o 
  -1  -1  11      117.42      105.32      6.27 o 
   0  -1  11      464.99      469.73     13.54 o 
   1  -1  11      142.73      154.35      6.11 o 
   2  -1  11      247.83      216.97     14.06 o 
   3  -1  11      396.30      370.77     16.89 o 
   4  -1  11       28.38       34.32      4.47 o 
   5  -1  11      127.14      133.78      6.84 o 
  -5   0  11       14.02        9.91      5.02 o 
  -4   0  11       55.74       54.76      7.87 o 
  -3   0  11      210.55      214.60     11.28 o 
  -2   0  11       20.53       17.65      6.30 o 
  -1   0  11      773.85      717.74     26.62 o 
   0   0  11        9.44        8.54      3.20 o 
   1   0  11       54.92       50.03      3.86 o 
   2   0  11       20.81       34.41      4.06 o 
   3   0  11      370.94      377.23     25.35 o 
   4   0  11       17.20       25.99      4.08 o 
   5   0  11      216.56      210.28      8.33 o 
  -5   1  11      379.19      377.60     24.81 o 
  -4   1  11        0.00        1.10      4.58 o 
  -3   1  11      112.74       94.70      9.68 o 
  -2   1  11      189.33      179.73      8.06 o 
  -1   1  11        4.46       11.27      3.64 o 
   0   1  11      190.73      179.50      7.06 o 
   1   1  11      743.99      776.01     17.95 o 
   2   1  11     1072.10     1161.77     27.55 o 
   3   1  11       55.25       41.02      4.19 o 
   4   1  11      318.89      287.89     10.97 o 
   5   1  11        8.07       19.89      7.47 o 
  -5   2  11        8.00       18.22      5.74 o 
  -4   2  11        7.26        2.97      6.35 o 
  -3   2  11       21.30       24.82      5.16 o 
  -2   2  11       94.26      101.96      9.98 o 
  -1   2  11      159.59      175.52      7.92 o 
   0   2  11      740.79      796.07     17.90 o 
   1   2  11       79.08       66.56      5.86 o 
   2   2  11        8.59       10.75      3.43 o 
   3   2  11       24.98       18.81      3.67 o 
   4   2  11      230.39      245.45      7.49 o 
   5   2  11       93.25      107.40      6.61 o 
   6   2  11      136.25      134.22      9.37 o 
  -5   3  11       13.07        4.86      5.52 o 
  -4   3  11      437.62      479.45     26.02 o 
  -3   3  11       35.21       38.38      5.67 o 
  -2   3  11       31.31       35.21      5.60 o 
  -1   3  11      140.83      185.07     18.76 o 
   0   3  11       38.84       30.47      2.54 o 
   1   3  11      280.21      280.86      7.49 o 
   2   3  11       70.61       75.92      6.37 o 
   3   3  11      762.73      772.16     19.27 o 
   4   3  11        6.42        6.86      3.17 o 
   5   3  11      118.46      113.64      6.49 o 
   6   3  11       17.88        9.65      6.00 o 
  -5   4  11       28.72       47.70      7.12 o 
  -4   4  11       29.44       26.92      5.89 o 
  -3   4  11       75.42       77.71      7.11 o 
  -2   4  11       82.27       88.23     19.36 o 
  -1   4  11      241.38      211.49      8.08 o 
   0   4  11       59.66       62.08      3.09 o 
   1   4  11     1102.79     1084.81     21.56 o 
   2   4  11      164.68      164.65      6.37 o 
   3   4  11       33.45       33.01      3.44 o 
   4   4  11      138.65      131.97      5.26 o 
   5   4  11       99.24      129.01      8.02 o 
   6   4  11       27.78       29.30     15.88 o 
  -5   5  11        4.15       13.23      6.31 o 
  -4   5  11       17.56       29.22      6.47 o 
  -3   5  11      241.69      260.94     17.85 o 
  -2   5  11       27.98       24.15      5.16 o 
  -1   5  11      106.63      136.08      6.99 o 
   0   5  11      847.11      893.28     19.16 o 
   1   5  11      293.93      277.93      7.10 o 
   2   5  11       20.43       22.51      3.03 o 
   3   5  11        7.21        6.93      2.78 o 
   4   5  11      215.33      230.35      7.16 o 
   5   5  11       12.37        6.88      6.31 o 
   6   5  11       84.34       85.39     11.65 o 
  -5   6  11      189.61      244.67     14.60 o 
  -4   6  11      206.42      236.57     13.70 o 
  -3   6  11       60.72       58.03      7.05 o 
  -2   6  11      137.37      161.66     10.54 o 
  -1   6  11      125.05      144.41      6.33 o 
   0   6  11       13.30       20.97      2.49 o 
   1   6  11      126.70      119.39      4.43 o 
   2   6  11      408.89      392.89     10.91 o 
   3   6  11      248.10      254.24      7.56 o 
   4   6  11       66.57       53.29      4.37 o 
   5   6  11      159.80      152.29     19.21 o 
   6   6  11       43.83       62.58      8.76 o 
  -5   7  11       45.43       56.46      8.65 o 
  -4   7  11        2.09        3.56      7.11 o 
  -3   7  11        9.40       12.59      6.03 o 
  -2   7  11       10.29       15.49      4.32 o 
  -1   7  11       22.99       26.20      2.90 o 
   0   7  11        9.31       10.66      2.44 o 
   1   7  11      205.10      220.24      7.23 o 
   2   7  11        0.95        4.28      2.83 o 
   3   7  11      137.83      151.70     10.00 o 
   4   7  11       29.40       34.12      4.93 o 
   5   7  11      230.90      281.41     12.21 o 
   6   7  11        0.19       -2.73      6.95 o 
  -5   8  11        2.14        2.42      7.56 o 
  -4   8  11      185.05      216.37     29.95 o 
  -3   8  11      197.90      239.44     25.72 o 
  -2   8  11       51.45       37.99      5.13 o 
  -1   8  11        3.17        9.39      3.35 o 
   0   8  11        0.01        4.79      2.90 o 
   1   8  11      313.03      283.05      8.46 o 
   2   8  11       45.42       54.83      3.65 o 
   3   8  11       55.63       45.53      4.34 o 
   4   8  11      230.25      256.20     12.89 o 
   5   8  11        2.05       -2.64      5.45 o 
   6   8  11       62.98       58.33      8.66 o 
  -4   9  11      121.86      139.34     11.62 o 
  -3   9  11        7.40        9.52      6.89 o 
  -2   9  11       20.25       24.07      5.13 o 
  -1   9  11      433.75      370.77     19.62 o 
   0   9  11      268.33      258.84     15.51 o 
   1   9  11       60.72       49.76      3.83 o 
   2   9  11       88.44       98.46      6.07 o 
   3   9  11        3.85        3.34      3.74 o 
   4   9  11       24.20       24.25      6.83 o 
   5   9  11        0.66        6.59      6.89 o 
   6   9  11       20.98       26.86      8.40 o 
  -4  10  11       11.93       23.32      8.29 o 
  -3  10  11      147.24      159.62     21.79 o 
  -2  10  11      231.89      240.00     11.22 o 
  -1  10  11       71.82       71.72      9.13 o 
   0  10  11        9.53       20.11      4.33 o 
   1  10  11       75.00       73.38      4.26 o 
   2  10  11        3.88        6.38      3.11 o 
   3  10  11       10.47       14.54      4.23 o 
   4  10  11       95.75       88.52     10.89 o 
   5  10  11       57.54       80.71      9.16 o 
  -3  11  11       77.39       91.96      7.76 o 
  -2  11  11        1.35        2.33      3.84 o 
  -1  11  11        0.60        2.71      4.12 o 
   0  11  11       79.96       68.20      5.24 o 
   1  11  11       31.51       43.40      5.01 o 
   2  11  11      120.40      108.09      5.74 o 
   3  11  11      140.98      133.25      9.21 o 
   4  11  11       23.15       30.68      7.19 o 
   5  11  11        1.01        0.30      7.26 o 
  -3  12  11        3.54       -1.82      8.77 o 
  -2  12  11       63.51       56.13      4.30 o 
  -1  12  11      318.69      332.12     15.14 o 
   0  12  11        3.84        2.80      4.48 o 
   1  12  11       96.47       98.86     12.60 o 
   2  12  11       39.91       53.47      6.99 o 
   3  12  11        8.12       13.72      5.35 o 
   4  12  11        1.07       -1.56      6.54 o 
  -2  13  11       93.69      101.77      6.90 o 
  -1  13  11        0.54        3.45      4.77 o 
   0  13  11        4.19        1.16      4.84 o 
   1  13  11        1.39        9.56      4.64 o 
   2  13  11        9.80       11.24      4.85 o 
   3  13  11        0.11       -1.61      5.35 o 
   4  13  11       49.89       49.28      8.17 o 
  -1  14  11        0.17        4.24      5.07 o 
   0  14  11       73.10       84.08      7.64 o 
   1  14  11       25.92       28.75      5.07 o 
   2  14  11        8.52       10.68      7.48 o 
   3  14  11       16.55       21.88      6.20 o 
   1  15  11        2.67        5.14     10.29 o 
  -2  -5  12       98.48      110.09     12.41 o 
  -1  -5  12        7.27        7.17      6.02 o 
   0  -5  12      322.26      299.54     16.19 o 
   1  -5  12      206.64      196.95     13.77 o 
  -3  -4  12       88.12       72.03     15.91 o 
  -2  -4  12       47.48       33.48      6.11 o 
  -1  -4  12      230.17      217.90     13.80 o 
   0  -4  12       10.40       -2.29      5.44 o 
   1  -4  12       16.74       19.63      5.37 o 
   2  -4  12       13.50       19.07      8.92 o 
   3  -4  12      273.47      280.09     18.31 o 
  -3  -3  12       26.76       37.14      6.47 o 
  -2  -3  12        7.49        0.92      4.73 o 
  -1  -3  12      107.02      128.51     10.04 o 
   0  -3  12       19.26       35.16      6.50 o 
   1  -3  12      191.36      181.39      9.99 o 
   2  -3  12      220.56      225.12     15.13 o 
   3  -3  12       97.30      101.73     15.28 o 
  -4  -2  12        3.96       12.08      5.45 o 
  -3  -2  12       89.38       88.06      7.75 o 
  -2  -2  12      249.88      250.62     12.08 o 
  -1  -2  12       66.95       48.27      5.83 o 
   0  -2  12       27.67       11.91      4.80 o 
   1  -2  12       48.69       66.19      5.60 o 
   2  -2  12      167.72      193.53      9.71 o 
   3  -2  12        2.06       -6.05      6.05 o 
   4  -2  12      239.25      285.48     10.87 o 
  -4  -1  12      171.17      177.66     10.73 o 
  -3  -1  12       36.28       33.38     10.44 o 
  -2  -1  12        9.40        8.68      4.40 o 
  -1  -1  12        9.17        1.44      4.18 o 
   0  -1  12      338.54      396.48     14.46 o 
   1  -1  12      334.31      383.96     12.27 o 
   2  -1  12      172.61      167.93      9.70 o 
   3  -1  12      213.12      224.54     10.76 o 
   4  -1  12       59.40       49.22      6.22 o 
  -4   0  12       40.96       47.22      6.96 o 
  -3   0  12        1.06        0.81      4.78 o 
  -2   0  12      298.81      301.35     11.61 o 
  -1   0  12      364.20      408.31     34.04 o 
   0   0  12      238.76      211.98      9.95 o 
   1   0  12       16.25       14.75      3.46 o 
   2   0  12        3.13        5.76      5.11 o 
   3   0  12      167.39      153.89      7.00 o 
   4   0  12       16.11        8.04      4.31 o 
   5   0  12      200.99      248.57      9.65 o 
  -4   1  12        8.49        7.59      5.30 o 
  -3   1  12      196.15      180.33     14.22 o 
  -2   1  12       30.32       38.55      5.73 o 
  -1   1  12       46.85       39.68      4.87 o 
   0   1  12        3.99        5.75      3.46 o 
   1   1  12      112.96      128.78      5.47 o 
   2   1  12      211.22      220.31      8.08 o 
   3   1  12      217.34      205.48      8.11 o 
   4   1  12      131.85      146.73      7.15 o 
   5   1  12        1.80        7.14      5.96 o 
  -5   2  12      145.75      125.87     14.22 o 
  -4   2  12       12.12        8.77      5.38 o 
  -3   2  12       31.44       26.39      5.59 o 
  -2   2  12        2.50        6.29      5.90 o 
  -1   2  12      515.92      518.26     16.75 o 
   0   2  12      892.54      914.21     23.33 o 
   1   2  12       46.28       31.93      3.10 o 
   2   2  12      327.79      307.69      9.61 o 
   3   2  12       91.98       86.70      5.43 o 
   4   2  12       88.38       93.17      6.28 o 
   5   2  12       15.18        4.03      5.70 o 
  -5   3  12        3.28       -0.14      5.81 o 
  -4   3  12       40.66       37.89     13.46 o 
  -3   3  12      147.62      132.77     19.21 o 
  -2   3  12      699.08      689.84     36.91 o 
  -1   3  12      147.38      172.50      7.98 o 
   0   3  12       33.60       42.81      3.26 o 
   1   3  12        8.59       14.74      2.77 o 
   2   3  12        5.07       12.41      3.63 o 
   3   3  12       64.46       77.15     10.87 o 
   4   3  12      125.61      121.19     12.53 o 
   5   3  12       74.48       67.79      6.83 o 
  -5   4  12       36.89       48.76     12.71 o 
  -4   4  12      458.61      460.98     20.24 o 
  -3   4  12      206.09      210.18     12.02 o 
  -2   4  12        1.72        1.43      4.80 o 
  -1   4  12      127.56      121.95      7.81 o 
   0   4  12      166.37      169.59      7.28 o 
   1   4  12      357.68      375.18     10.20 o 
   2   4  12       12.96       17.75      3.56 o 
   3   4  12      191.99      167.30      7.06 o 
   4   4  12       44.43       51.93      4.54 o 
   5   4  12       77.15       72.68      5.93 o 
  -5   5  12       16.86       24.90      7.04 o 
  -4   5  12       16.88       16.89      6.09 o 
  -3   5  12       53.81       51.34      6.97 o 
  -2   5  12        0.19        2.17      5.08 o 
  -1   5  12      250.92      254.59     12.08 o 
   0   5  12       41.35       46.57      3.59 o 
   1   5  12      118.37      110.78      4.36 o 
   2   5  12       34.24       35.70      3.98 o 
   3   5  12      160.81      164.73      6.72 o 
   4   5  12      170.44      194.95      6.86 o 
   5   5  12       85.79       71.21     10.51 o 
   6   5  12       47.43       27.84     12.41 o 
  -5   6  12      212.15      228.96     27.23 o 
  -4   6  12      145.88      156.11     11.95 o 
  -3   6  12        4.90       13.21      6.03 o 
  -2   6  12       42.03       54.85      7.02 o 
  -1   6  12        1.14       -0.53      3.83 o 
   0   6  12      223.16      211.06      6.40 o 
   1   6  12       34.34       35.09      3.76 o 
   2   6  12      161.12      158.40      8.39 o 
   3   6  12       25.09       47.57      4.25 o 
   4   6  12      120.95      104.68      5.56 o 
   5   6  12      124.62      102.01     19.03 o 
   6   6  12        1.02        0.00     10.29 o 
  -4   7  12        5.14        4.55      6.60 o 
  -3   7  12       13.23       11.73      6.35 o 
  -2   7  12      334.79      299.53     35.70 o 
  -1   7  12        8.30       18.36      3.14 o 
   0   7  12      591.45      552.05     14.58 o 
   1   7  12       57.36       65.82      4.32 o 
   2   7  12      100.35       88.09      4.84 o 
   3   7  12      170.96      159.56      6.65 o 
   4   7  12        0.38        5.98      3.94 o 
   5   7  12        8.31       19.04      7.26 o 
  -4   8  12      145.06      169.72     14.67 o 
  -3   8  12       71.89       76.64      8.94 o 
  -2   8  12        8.54       14.68      4.89 o 
  -1   8  12      175.98      203.84      8.34 o 
   0   8  12       73.96       83.72      4.91 o 
   1   8  12       44.61       52.11      4.00 o 
   2   8  12        1.50        1.10      3.28 o 
   3   8  12      109.25      113.16      9.50 o 
   4   8  12        0.49       -1.33      4.48 o 
   5   8  12      138.43      125.86      8.73 o 
  -4   9  12       19.17       20.65      9.98 o 
  -3   9  12       50.20       68.49      9.30 o 
  -2   9  12       19.41       25.03      5.58 o 
  -1   9  12       37.65       35.78      3.74 o 
   0   9  12        5.96       21.49      4.42 o 
   1   9  12      357.18      290.97     19.37 o 
   2   9  12      110.63      109.81      5.33 o 
   3   9  12        1.90       -0.03      3.02 o 
   4   9  12       18.83       18.17      5.87 o 
   5   9  12        7.62       12.68      7.70 o 
  -4  10  12        0.99       14.83     13.01 o 
  -3  10  12       22.82        3.70      7.56 o 
  -2  10  12       80.63       77.10      7.02 o 
  -1  10  12       67.62       85.10      5.64 o 
   0  10  12      283.93      280.23     10.29 o 
   1  10  12       11.23       16.17      4.49 o 
   2  10  12        1.23        7.38      3.56 o 
   3  10  12        8.92        6.16      4.39 o 
   4  10  12       32.64       39.05      6.31 o 
   5  10  12       20.25       25.11      7.92 o 
  -3  11  12        5.86        4.92      6.05 o 
  -2  11  12       46.46       49.92     10.59 o 
  -1  11  12        1.70       11.25      4.58 o 
   0  11  12        0.84       10.48      4.57 o 
   1  11  12        1.79        2.72      4.31 o 
   2  11  12       32.77       23.39      5.72 o 
   3  11  12      115.55      106.53      7.16 o 
   4  11  12        1.51        0.67      6.62 o 
   5  11  12       16.72       14.15      7.92 o 
  -2  12  12        6.14       -2.68      5.37 o 
  -1  12  12       41.44       35.29      5.32 o 
   0  12  12        1.33        8.35      4.63 o 
   1  12  12      114.01      102.03      6.47 o 
   2  12  12       34.33       45.70      4.28 o 
   3  12  12        1.62        4.08      5.49 o 
   4  12  12        0.22       -0.01      6.72 o 
  -2  13  12       15.90       15.52      8.17 o 
  -1  13  12       73.80       71.34      7.86 o 
   0  13  12        5.73        7.23      4.81 o 
   1  13  12       20.37       17.62      5.03 o 
   2  13  12       21.63       13.01      7.15 o 
   3  13  12       31.42       31.39      7.10 o 
  -1  14  12       19.73       27.88      6.85 o 
   0  14  12       21.03       14.52      8.63 o 
   1  14  12       16.78       17.58      5.47 o 
   2  14  12       68.46       60.43     22.69 o 
  -1  -4  13        3.77       11.07      6.20 o 
   0  -4  13       60.53       54.12      7.53 o 
   1  -4  13       20.46        0.77      9.08 o 
  -2  -3  13        3.44        2.83      6.18 o 
  -1  -3  13       80.64       94.50      8.39 o 
   0  -3  13       14.36       10.37      5.81 o 
   1  -3  13      154.80      182.90      9.11 o 
   2  -3  13       41.55       42.90      9.73 o 
  -3  -2  13      137.39      151.67     13.77 o 
  -2  -2  13       99.17      111.19      7.74 o 
  -1  -2  13      280.63      265.83     11.85 o 
   0  -2  13       34.94       31.66      5.86 o 
   1  -2  13       31.71       19.66      5.12 o 
   2  -2  13      110.44       79.42      7.52 o 
   3  -2  13        0.84       -6.67      6.67 o 
  -3  -1  13        7.93        6.35      5.67 o 
  -2  -1  13       82.30       76.24      6.54 o 
  -1  -1  13        6.85       12.86      4.93 o 
   0  -1  13       17.37       19.22      5.24 o 
   1  -1  13       15.45        8.37      4.57 o 
   2  -1  13      223.73      242.59     13.39 o 
   3  -1  13       26.32       38.45      7.27 o 
   4  -1  13       65.48       50.12      7.12 o 
  -4   0  13        1.25        4.01      5.59 o 
  -3   0  13        2.47       -0.54      6.35 o 
  -2   0  13       95.66       93.49     12.10 o 
  -1   0  13      236.78      257.92     11.09 o 
   0   0  13      175.47      155.93      8.69 o 
   1   0  13      399.87      407.74     13.54 o 
   2   0  13        3.08       12.86      5.69 o 
   3   0  13      109.72       78.47      7.32 o 
   4   0  13        1.20       -2.57      4.38 o 
  -4   1  13       52.46       36.29      6.68 o 
  -3   1  13      207.76      203.62     17.85 o 
  -2   1  13        0.01       -0.80      5.21 o 
  -1   1  13      164.27      143.56     10.16 o 
   0   1  13        9.25       12.53      3.84 o 
   1   1  13        4.18        9.81      3.47 o 
   2   1  13       29.92       23.25      5.71 o 
   3   1  13      203.64      229.03     16.46 o 
   4   1  13       86.15      113.58      6.79 o 
  -4   2  13       48.56       36.61      8.77 o 
  -3   2  13        1.39       -1.23      5.16 o 
  -2   2  13       96.84       83.69      7.57 o 
  -1   2  13       44.95       59.17      5.53 o 
   0   2  13      219.53      236.53      8.86 o 
   1   2  13        1.14        2.84      3.32 o 
   2   2  13      349.62      356.83     13.96 o 
   3   2  13       22.54       38.31      5.01 o 
   4   2  13       55.57       36.20      5.63 o 
   5   2  13       33.60       28.47      6.87 o 
  -4   3  13        1.35       -1.83      5.90 o 
  -3   3  13        8.00        9.45      5.67 o 
  -2   3  13      242.76      248.71     17.85 o 
  -1   3  13       11.96       19.16      5.59 o 
   0   3  13      216.20      193.93      9.21 o 
   1   3  13      104.13       93.30      4.96 o 
   2   3  13       51.02       48.09      4.70 o 
   3   3  13       77.82       63.45      5.10 o 
   4   3  13      179.02      212.27      8.52 o 
   5   3  13       50.25       57.44      7.00 o 
  -4   4  13       42.23       42.02      7.11 o 
  -3   4  13       77.06       75.58     12.10 o 
  -2   4  13       10.66        9.73      5.51 o 
  -1   4  13      179.70      150.04     23.75 o 
   0   4  13       11.51       12.58      2.94 o 
   1   4  13       17.40       22.68      3.16 o 
   2   4  13       12.00       12.97      4.05 o 
   3   4  13      269.60      285.97     10.87 o 
   4   4  13       37.26       48.77      4.88 o 
   5   4  13       25.74        2.28      8.10 o 
  -4   5  13        3.17        8.95      8.93 o 
  -3   5  13       65.57       66.26      7.84 o 
  -2   5  13        0.78       -1.13      5.38 o 
  -1   5  13      319.58      325.45     14.86 o 
   0   5  13        6.28        4.45      2.64 o 
   1   5  13      292.18      286.28      8.97 o 
   2   5  13      287.34      291.31      9.40 o 
   3   5  13        7.39        8.58      4.06 o 
   4   5  13       46.33       37.82      4.50 o 
   5   5  13       52.24       70.77      7.16 o 
  -4   6  13        1.40        2.28      6.25 o 
  -3   6  13       36.07       48.50      7.54 o 
  -2   6  13      116.31      131.59      9.78 o 
  -1   6  13       10.62       12.58      4.67 o 
   0   6  13      151.51      149.90      6.22 o 
   1   6  13        2.59        2.35      3.32 o 
   2   6  13      144.47      123.71      8.92 o 
   3   6  13       14.97        9.55      3.94 o 
   4   6  13      244.32      262.46     17.50 o 
   5   6  13       13.97       22.10      6.91 o 
  -4   7  13      129.67      160.11     17.25 o 
  -3   7  13       38.64       49.72      7.84 o 
  -2   7  13       27.79       22.21      6.81 o 
  -1   7  13        3.36        7.82      4.67 o 
   0   7  13      353.00      332.63     11.75 o 
   1   7  13       78.66       81.55      4.84 o 
   2   7  13       28.62       32.90      4.04 o 
   3   7  13       88.86       92.38      6.94 o 
   4   7  13        3.01        3.36      5.07 o 
   5   7  13       19.54       18.69      6.23 o 
  -4   8  13        1.04        4.45      7.26 o 
  -3   8  13       15.11       15.72      7.27 o 
  -2   8  13      148.09      168.96     11.80 o 
  -1   8  13      367.81      391.93     16.64 o 
   0   8  13        0.09       -3.17      4.09 o 
   1   8  13       24.18       27.28      4.99 o 
   2   8  13       20.40       15.60      3.97 o 
   3   8  13       54.00       53.74      4.59 o 
   4   8  13        0.15       -4.94      5.17 o 
   5   8  13       65.06       74.68      7.78 o 
  -3   9  13      129.31      160.33     15.58 o 
  -2   9  13       13.94       15.77      5.52 o 
  -1   9  13        1.17        6.45      3.31 o 
   0   9  13        8.80       14.07      4.38 o 
   1   9  13      110.26       90.44      6.08 o 
   2   9  13      121.07      121.25      5.89 o 
   3   9  13       65.18       63.31      4.69 o 
   4   9  13      122.01      122.51      7.07 o 
   5   9  13        0.54       -0.13      6.42 o 
  -3  10  13        0.28       -0.99      7.32 o 
  -2  10  13        2.40        4.22      5.32 o 
  -1  10  13       95.05       96.75      6.47 o 
   0  10  13      370.15      331.52     14.17 o 
   1  10  13        2.36       -1.80      4.56 o 
   2  10  13       88.57       93.86      5.76 o 
   3  10  13       12.00       18.01      5.60 o 
   4  10  13       16.88       17.80      6.18 o 
  -3  11  13        4.55       12.41      9.68 o 
  -2  11  13      370.44      393.93     24.81 o 
  -1  11  13       84.48       93.89      6.09 o 
   0  11  13        0.53        2.05      4.69 o 
   1  11  13        3.95        5.66      4.67 o 
   2  11  13        2.95        4.65      3.89 o 
   3  11  13        5.28        4.85      5.38 o 
   4  11  13       42.54       33.99      6.68 o 
  -2  12  13       44.33       52.95     11.50 o 
  -1  12  13        7.90       12.29      4.94 o 
   0  12  13        2.83        1.90      5.00 o 
   1  12  13       92.64       76.23     15.88 o 
   2  12  13        0.09       -0.38      4.50 o 
   3  12  13       52.48       43.06      6.68 o 
   4  12  13        3.05        1.82      9.08 o 
  -1  13  13       62.56       64.42      6.09 o 
   0  13  13       44.27       46.65      5.87 o 
   1  13  13        0.72        1.19      5.04 o 
   2  13  13       27.29       33.52      7.75 o 
   3  13  13       38.94       31.62      6.03 o 
   1  14  13       23.01       17.09      5.31 o 
   0  -3  14        0.31        4.93      7.11 o 
  -2  -2  14       30.04       28.09      6.26 o 
  -1  -2  14      126.82      133.08      8.91 o 
   0  -2  14      192.58      205.76     25.32 o 
   1  -2  14       16.27       11.23      9.53 o 
   2  -2  14       48.17       32.44      9.52 o 
  -2  -1  14      121.00      111.47      9.43 o 
  -1  -1  14       52.49       42.90      6.29 o 
   0  -1  14        3.67       -0.07      5.28 o 
   1  -1  14        6.74        8.80      7.57 o 
   2  -1  14      193.25      243.71     11.34 o 
   3  -1  14       22.03       27.37      7.12 o 
  -3   0  14       11.26        2.32      8.17 o 
  -2   0  14       14.37       18.51      6.29 o 
  -1   0  14        1.00        6.33      4.89 o 
   0   0  14       82.77       91.12     12.35 o 
   1   0  14      240.68      296.06     19.36 o 
   2   0  14       20.00       15.40      6.22 o 
   3   0  14       69.09       52.77      7.44 o 
  -3   1  14       50.76       67.09      7.84 o 
  -1   1  14      413.73      392.06     52.04 o 
   0   1  14       14.91       19.39      4.38 o 
   1   1  14       85.16       76.85      5.88 o 
   2   1  14       45.97       32.52      6.49 o 
   3   1  14      101.23      122.24      8.52 o 
   4   1  14        7.20        3.48      5.31 o 
  -3   2  14       62.26       50.23     11.19 o 
  -2   2  14      127.99       62.03     11.50 o 
  -1   2  14        3.50        8.42      5.81 o 
   0   2  14        2.10        3.41      4.06 o 
   1   2  14       30.85       31.65      7.11 o 
   2   2  14       98.13      130.86      6.77 o 
   3   2  14       22.56       14.95      4.94 o 
   4   2  14       38.35       27.35      5.45 o 
  -3   3  14        0.60        5.02      6.03 o 
  -2   3  14      125.64      129.67      9.69 o 
  -1   3  14       90.72       60.15     12.10 o 
   0   3  14      243.98      225.86     10.23 o 
   1   3  14       47.91       58.22      6.09 o 
   2   3  14       57.65       44.96      5.47 o 
   3   3  14       15.19        5.67      4.66 o 
   4   3  14      123.11      174.37      9.08 o 
  -4   4  14       27.76       32.97      9.53 o 
  -3   4  14       14.71        5.97      6.11 o 
  -2   4  14       23.16       15.86      6.24 o 
  -1   4  14       65.15       58.64      7.36 o 
   0   4  14       20.61       19.04      4.17 o 
   1   4  14       71.34       56.98      4.68 o 
   2   4  14      170.32      192.78      7.93 o 
   3   4  14      290.88      366.54     13.19 o 
   4   4  14        5.05        1.11      4.68 o 
  -4   5  14       10.01       11.45      6.89 o 
  -3   5  14       14.52       10.82      6.40 o 
  -2   5  14        9.17       13.42      6.24 o 
  -1   5  14      212.87      201.20     16.94 o 
   0   5  14        0.59       -2.71      4.51 o 
   1   5  14      137.08      152.68      6.76 o 
   2   5  14       83.17      113.79      6.04 o 
   3   5  14       15.62        5.55      4.47 o 
   4   5  14       57.83       45.89      5.65 o 
  -3   6  14      168.05      172.81     36.91 o 
  -2   6  14      144.59      184.86     16.34 o 
  -1   6  14       67.04       58.84      6.08 o 
   0   6  14       64.18       70.35      5.49 o 
   1   6  14       35.08       30.63      4.29 o 
   2   6  14       77.77       59.05      5.09 o 
   3   6  14        4.61        6.55      4.38 o 
   4   6  14       46.21       58.34     10.63 o 
   5   6  14        4.64       -0.82      7.02 o 
  -3   7  14       14.87       25.88      7.48 o 
  -2   7  14        1.70        2.58      6.54 o 
  -1   7  14        0.06        0.40      4.71 o 
   0   7  14       34.55       38.49      4.82 o 
   1   7  14       27.25       27.08      4.26 o 
   2   7  14      124.49      128.22      8.06 o 
   3   7  14      107.06      126.64     10.39 o 
   4   7  14       40.45       21.87      6.06 o 
  -3   8  14       11.18       18.45      7.54 o 
  -2   8  14       54.08       61.92     14.37 o 
  -1   8  14       88.12       88.37     12.84 o 
   0   8  14       51.75       45.66      5.14 o 
   1   8  14      227.66      222.13     12.64 o 
   2   8  14       15.27       16.23      4.31 o 
   3   8  14        2.41        4.33      4.03 o 
   4   8  14        0.26        2.90      5.42 o 
  -3   9  14      177.31      211.71     33.13 o 
  -2   9  14        5.59        7.74      5.79 o 
  -1   9  14       40.56       39.33      9.98 o 
   0   9  14       48.35       58.85      5.51 o 
   1   9  14       13.37       28.27      5.24 o 
   2   9  14        2.58       13.53      4.26 o 
   3   9  14       30.86       27.04      4.41 o 
   4   9  14      103.32      106.00      9.22 o 
  -2  10  14        3.62       -9.08      9.08 o 
  -1  10  14        9.88       16.27      9.68 o 
   0  10  14       25.71       29.58      5.17 o 
   1  10  14        0.69        6.51      6.31 o 
   2  10  14       61.94       56.92      5.05 o 
   3  10  14        1.74        4.42      4.00 o 
   4  10  14       25.54       15.90      6.17 o 
  -2  11  14       23.09       27.53     10.89 o 
  -1  11  14       47.57       49.40      5.21 o 
   0  11  14       11.41        9.85      4.83 o 
   1  11  14       13.60       16.06      5.19 o 
   2  11  14        2.46        0.74      4.82 o 
   3  11  14       47.31       46.64      6.45 o 
  -1  12  14       20.14       23.26      5.23 o 
   0  12  14        7.99        5.02      5.29 o 
   1  12  14       38.17       42.70      5.86 o 
   2  12  14       28.45       28.36      5.46 o 
   3  12  14       56.77       60.81      8.35 o 
   0  13  14        9.62        6.51      5.41 o 
   1  13  14        5.79        8.88      5.56 o 
   2  13  14      118.60      117.45     50.98 o 
   0  -1  15      172.82      149.18     11.87 o 
   1  -1  15       34.29       26.98     11.35 o 
  -1   0  15        5.72        6.83      5.65 o 
   0   0  15        7.93       19.83      5.92 o 
   1   0  15       76.35       95.27     10.44 o 
   2   0  15       44.25       45.57      9.62 o 
  -2   1  15       21.33       15.91      6.59 o 
  -1   1  15      156.43      160.35     16.94 o 
   0   1  15       48.09       77.09      7.03 o 
   1   1  15       55.96       51.75     14.83 o 
   2   1  15       10.71        1.50      6.18 o 
   3   1  15       78.31       79.05     10.12 o 
  -2   2  15       60.53       53.25     12.10 o 
  -1   2  15        2.19        2.40      6.07 o 
   0   2  15       39.04       26.22      4.93 o 
   1   2  15      104.23      143.88     10.59 o 
   2   2  15      133.75      165.12     12.78 o 
   3   2  15      102.07       93.12      6.58 o 
  -3   3  15        9.76        3.68      6.40 o 
  -2   3  15       33.31       35.61      7.24 o 
  -1   3  15        2.25        1.42      5.94 o 
   0   3  15       52.84       68.23      6.62 o 
   1   3  15        6.66       31.26      7.59 o 
   2   3  15      139.53      115.20      6.55 o 
   3   3  15      125.75      125.43      7.05 o 
  -3   4  15        8.06        3.57      6.38 o 
  -2   4  15      114.47      101.36     14.22 o 
  -1   4  15       18.93       17.66      6.59 o 
   0   4  15       78.21       54.17      6.56 o 
   1   4  15      180.64      162.77     11.41 o 
   2   4  15        0.37        2.50      4.64 o 
   3   4  15       41.91       52.53      5.60 o 
   4   4  15        6.53        6.04      5.13 o 
  -3   5  15       11.99       16.87      7.05 o 
  -2   5  15        2.36        1.06      6.24 o 
  -1   5  15       14.64       17.60      6.54 o 
   0   5  15        9.28        7.57      5.02 o 
   1   5  15       85.33      115.95      5.89 o 
   2   5  15       53.44       89.49      9.28 o 
   3   5  15       70.74       50.44      7.73 o 
   4   5  15       26.30       31.05      5.36 o 
  -3   6  15       12.14        9.01      7.02 o 
  -2   6  15        0.27        0.18      6.40 o 
  -1   6  15      134.71       55.37     12.71 o 
   0   6  15      157.38      203.02     16.64 o 
   1   6  15        3.45        4.78      4.20 o 
   2   6  15        3.40        0.49      4.57 o 
   3   6  15        0.42        2.96      4.74 o 
   4   6  15       12.85       17.23      4.93 o 
  -3   7  15       36.22       34.23      8.53 o 
  -2   7  15      114.15      139.18     14.83 o 
  -1   7  15       12.83       11.89      5.31 o 
   0   7  15        7.05        9.57      4.10 o 
   1   7  15        3.58        1.96      5.10 o 
   2   7  15       17.96       19.08      4.94 o 
   3   7  15       40.22       57.27      5.44 o 
   4   7  15       55.13       42.87      7.61 o 
  -2   8  15        0.50        3.50      7.15 o 
  -1   8  15        0.44        1.47      5.71 o 
   0   8  15       19.33       22.88      4.79 o 
   1   8  15       64.99       75.66      6.39 o 
   2   8  15       15.33        6.43      4.43 o 
   3   8  15       44.93       30.37      4.91 o 
   4   8  15        0.76       -1.53      5.98 o 
  -2   9  15        0.02        3.08      7.54 o 
  -1   9  15       33.68       33.28     10.89 o 
   0   9  15        7.12       14.18      4.91 o 
   1   9  15        0.93        1.99      5.20 o 
   2   9  15        0.66       -0.54      4.38 o 
   3   9  15        0.49       -0.32      4.41 o 
  -2  10  15        0.35       -3.33      9.38 o 
  -1  10  15        0.32       11.19      9.68 o 
   0  10  15        4.69        9.32      5.04 o 
   1  10  15      132.15      128.99     13.81 o 
   2  10  15       56.58       65.75      6.32 o 
   3  10  15        0.15       -2.50      4.34 o 
  -1  11  15       34.59       26.02     10.59 o 
   0  11  15      126.16      123.09     10.40 o 
   1  11  15       22.89       29.39      5.70 o 
   2  11  15        2.49       -2.04      5.07 o 
   3  11  15        0.21       -3.19      6.03 o 
   0  12  15        1.38        3.61      5.47 o 
   1  12  15       26.38       24.25      5.76 o 
   2  12  15       23.68       19.29      7.61 o 
   0   1  16       39.55       32.42      6.45 o 
  -1   2  16      105.24       52.04     12.10 o 
   0   2  16       27.63       16.35      5.23 o 
   1   2  16       22.01       34.39     12.41 o 
   2   2  16       19.80       27.84     12.10 o 
  -1   3  16       19.01       15.77      6.76 o 
   0   3  16       56.40       63.90     13.46 o 
   1   3  16        0.72       -6.95      6.95 o 
   2   3  16       79.75       87.46      7.61 o 
  -2   4  16      172.85      150.68     17.25 o 
  -1   4  16       34.55       37.56      7.78 o 
   0   4  16       14.20        7.01      5.72 o 
   1   4  16       10.74       11.86      6.93 o 
   2   4  16        1.31        7.39      4.95 o 
  -2   5  16        0.43       -1.81      6.59 o 
  -1   5  16        2.10       -4.29      6.29 o 
   0   5  16       12.32       17.25     10.89 o 
   1   5  16        1.66        7.21      4.20 o 
   2   5  16        3.63        1.82      4.76 o 
   3   5  16       72.24       79.67      6.55 o 
  -2   6  16        4.20        1.79      6.89 o 
  -1   6  16       28.20       19.75      8.77 o 
   0   6  16       18.53       31.16     10.89 o 
   1   6  16       75.81       63.15      7.08 o 
   2   6  16       57.24       56.63      5.73 o 
   3   6  16       14.60        8.66      5.33 o 
  -2   7  16       94.97      111.95     14.22 o 
  -1   7  16        0.32       -0.86      5.72 o 
   0   7  16       33.21       28.44     10.89 o 
   1   7  16        0.10        1.58      5.32 o 
   2   7  16        1.05       -1.65      4.58 o 
   3   7  16        7.13       12.13      4.96 o 
  -1   8  16        0.21       -8.77     10.29 o 
   0   8  16       39.89       33.89     10.59 o 
   1   8  16       25.87       31.66      5.79 o 
   2   8  16       19.25       10.75      5.63 o 
   3   8  16       64.48       77.97     12.88 o 
  -1   9  16       94.64      109.53     14.52 o 
   0   9  16        1.03        5.52      7.72 o 
   1   9  16       23.83       20.03      5.80 o 
   2   9  16        0.13       -1.86      5.55 o 
   0  10  16       31.96       40.72      6.25 o 
   1  10  16       16.77       21.27      5.88 o 
   2  10  16       95.83      121.99      9.29 o 
   1  11  16        1.59       -4.24      9.68 o 
   0   6  17        3.18        0.91     10.89 o 
   1   6  17       32.68       36.31     12.10 o 
   1   7  17        0.20        0.01      5.21 o 
                                                 
